# Supplementary material for: Inferring mechanisms of copy number change from haplotype structures at the human DEFA1A3 locus
Source: BMC Genomics. 2014 Jul 21;15(1):614. doi: 10.1186/1471-2164-15-614 (PMC4117965; doi:10.1186/1471-2164-15-614)
Supplement: Supplementary file 2 — Additional file 2: Data file. Includes the data used for analysis in this publication: DEFA1A3 copy numbers estimated for 1047 of the 1000 Genomes samples using read depth; SNP genotypes and the DEFA1A3 haplotype classes assigned to the HapMap CEU and ECACC HRC samples (rs4300027 genotypes from Khan et al. [18]); Telomeric Replacement Polymorphism genotypes for the HapMap CEU1 samples; haplotype structures for 61 HapMap CEU1 haplotypes. (XLSX 85 KB) [file 12864_2014_6306_MOESM2_ESM.xlsx]

## Sheet: DEFA1A3 read depth CN
Sample	Group	Population	DEFA1A3 CN estimate
NA19625	AFR	ASW	8.23654
NA19700	AFR	ASW	8.52618
NA19701	AFR	ASW	10.0646
NA19703	AFR	ASW	5.47149
NA19704	AFR	ASW	6.97692
NA19707	AFR	ASW	8.87773
NA19711	AFR	ASW	5.35312
NA19712	AFR	ASW	7.9973
NA19713	AFR	ASW	7.71597
NA19818	AFR	ASW	5.51582
NA19819	AFR	ASW	5.43282
NA19834	AFR	ASW	7.40527
NA19835	AFR	ASW	8.86085
NA19900	AFR	ASW	8.13231
NA19901	AFR	ASW	8.56176
NA19904	AFR	ASW	6.66397
NA19908	AFR	ASW	7.03819
NA19909	AFR	ASW	5.37685
NA19914	AFR	ASW	7.27028
NA19916	AFR	ASW	8.73764
NA19917	AFR	ASW	8.7606
NA19920	AFR	ASW	9.31397
NA19921	AFR	ASW	8.84317
NA19922	AFR	ASW	6.1938
NA19923	AFR	ASW	6.50409
NA19982	AFR	ASW	9.99242
NA19984	AFR	ASW	5.24972
NA19985	AFR	ASW	7.90703
NA20126	AFR	ASW	7.72092
NA20127	AFR	ASW	5.97188
NA20276	AFR	ASW	5.57391
NA20278	AFR	ASW	8.25366
NA20281	AFR	ASW	6.09282
NA20282	AFR	ASW	5.13558
NA20287	AFR	ASW	7.86331
NA20289	AFR	ASW	6.23365
NA20291	AFR	ASW	5.38891
NA20294	AFR	ASW	4.11451
NA20296	AFR	ASW	5.10901
NA20298	AFR	ASW	6.2781
NA20299	AFR	ASW	6.50487
NA20314	AFR	ASW	5.06954
NA20317	AFR	ASW	8.0032
NA20322	AFR	ASW	6.38206
NA20332	AFR	ASW	5.84482
NA20334	AFR	ASW	7.92782
NA20336	AFR	ASW	7.62955
NA20339	AFR	ASW	6.6915
NA20340	AFR	ASW	6.12204
NA20341	AFR	ASW	7.9589
NA20342	AFR	ASW	10.0653
NA20344	AFR	ASW	10.8052
NA20346	AFR	ASW	6.20545
NA20348	AFR	ASW	7.21849
NA20351	AFR	ASW	10.6854
NA20356	AFR	ASW	5.88692
NA20357	AFR	ASW	14.9538
NA20359	AFR	ASW	9.29346
NA20412	AFR	ASW	8.40794
NA19020	AFR	LWK	7.13073
NA19028	AFR	LWK	5.51682
NA19035	AFR	LWK	8.83708
NA19036	AFR	LWK	6.08684
NA19038	AFR	LWK	7.34202
NA19041	AFR	LWK	6.54837
NA19307	AFR	LWK	5.44942
NA19308	AFR	LWK	5.70837
NA19309	AFR	LWK	7.65624
NA19310	AFR	LWK	6.53611
NA19311	AFR	LWK	12.1184
NA19312	AFR	LWK	5.12836
NA19313	AFR	LWK	4.3045
NA19315	AFR	LWK	6.8448
NA19316	AFR	LWK	9.14873
NA19317	AFR	LWK	6.33587
NA19318	AFR	LWK	4.85854
NA19319	AFR	LWK	8.11737
NA19321	AFR	LWK	5.76656
NA19324	AFR	LWK	9.96125
NA19327	AFR	LWK	8.07479
NA19328	AFR	LWK	7.17685
NA19331	AFR	LWK	5.12871
NA19332	AFR	LWK	7.76648
NA19334	AFR	LWK	5.82338
NA19338	AFR	LWK	7.26637
NA19346	AFR	LWK	8.75215
NA19347	AFR	LWK	5.77911
NA19350	AFR	LWK	9.96833
NA19351	AFR	LWK	4.4736
NA19355	AFR	LWK	11.5441
NA19360	AFR	LWK	9.55195
NA19372	AFR	LWK	6.46511
NA19374	AFR	LWK	6.74846
NA19375	AFR	LWK	6.60484
NA19376	AFR	LWK	16.0866
NA19377	AFR	LWK	6.33473
NA19379	AFR	LWK	7.19434
NA19380	AFR	LWK	11.9293
NA19383	AFR	LWK	5.99803
NA19384	AFR	LWK	5.43248
NA19385	AFR	LWK	7.1586
NA19390	AFR	LWK	6.29045
NA19391	AFR	LWK	6.68305
NA19393	AFR	LWK	4.67194
NA19394	AFR	LWK	6.39978
NA19395	AFR	LWK	6.1885
NA19397	AFR	LWK	5.37151
NA19399	AFR	LWK	6.73978
NA19401	AFR	LWK	7.05231
NA19403	AFR	LWK	9.02016
NA19404	AFR	LWK	7.28311
NA19428	AFR	LWK	8.14999
NA19429	AFR	LWK	7.28044
NA19430	AFR	LWK	8.04357
NA19431	AFR	LWK	5.05679
NA19434	AFR	LWK	10.4208
NA19435	AFR	LWK	7.41144
NA19436	AFR	LWK	10.3149
NA19437	AFR	LWK	4.18926
NA19438	AFR	LWK	11.9383
NA19439	AFR	LWK	5.35915
NA19440	AFR	LWK	14.8728
NA19443	AFR	LWK	5.3796
NA19445	AFR	LWK	7.88497
NA19446	AFR	LWK	3.41759
NA19448	AFR	LWK	7.07746
NA19449	AFR	LWK	7.79884
NA19451	AFR	LWK	8.08713
NA19452	AFR	LWK	7.29898
NA19455	AFR	LWK	6.63655
NA19456	AFR	LWK	6.36148
NA19457	AFR	LWK	10.8208
NA19461	AFR	LWK	7.4478
NA19462	AFR	LWK	5.35422
NA19463	AFR	LWK	8.51471
NA19466	AFR	LWK	6.1344
NA19467	AFR	LWK	4.83451
NA19468	AFR	LWK	5.81639
NA19471	AFR	LWK	5.71464
NA19472	AFR	LWK	5.47311
NA19473	AFR	LWK	9.08375
NA19474	AFR	LWK	7.05326
NA18486	AFR	YRI	7.33594
NA18489	AFR	YRI	5.17239
NA18498	AFR	YRI	7.58527
NA18499	AFR	YRI	5.20555
NA18501	AFR	YRI	5.9461
NA18502	AFR	YRI	8.3135
NA18504	AFR	YRI	6.86275
NA18505	AFR	YRI	8.48445
NA18507	AFR	YRI	7.57923
NA18508	AFR	YRI	7.23772
NA18510	AFR	YRI	6.15152
NA18511	AFR	YRI	7.06614
NA18516	AFR	YRI	5.34711
NA18517	AFR	YRI	5.24531
NA18519	AFR	YRI	6.34382
NA18520	AFR	YRI	6.58356
NA18522	AFR	YRI	11.4367
NA18523	AFR	YRI	7.24388
NA18853	AFR	YRI	6.19597
NA18856	AFR	YRI	6.50822
NA18858	AFR	YRI	5.39485
NA18861	AFR	YRI	6.58897
NA18867	AFR	YRI	7.52098
NA18868	AFR	YRI	8.64942
NA18870	AFR	YRI	17.238
NA18871	AFR	YRI	6.18226
NA18873	AFR	YRI	7.78725
NA18874	AFR	YRI	5.2514
NA18907	AFR	YRI	7.0193
NA18908	AFR	YRI	6.17313
NA18909	AFR	YRI	6.13441
NA18910	AFR	YRI	7.74374
NA18912	AFR	YRI	6.19983
NA18916	AFR	YRI	6.13426
NA18917	AFR	YRI	6.18577
NA18923	AFR	YRI	5.81819
NA18924	AFR	YRI	6.24594
NA18933	AFR	YRI	10.967
NA18934	AFR	YRI	5.81404
NA19093	AFR	YRI	8.37981
NA19095	AFR	YRI	4.39292
NA19096	AFR	YRI	7.49694
NA19098	AFR	YRI	7.37674
NA19099	AFR	YRI	6.12278
NA19102	AFR	YRI	5.21602
NA19107	AFR	YRI	7.53556
NA19108	AFR	YRI	7.41905
NA19113	AFR	YRI	6.79107
NA19114	AFR	YRI	7.70672
NA19116	AFR	YRI	6.1501
NA19117	AFR	YRI	7.69438
NA19118	AFR	YRI	8.18276
NA19119	AFR	YRI	13.0163
NA19121	AFR	YRI	7.95696
NA19129	AFR	YRI	14.8918
NA19130	AFR	YRI	7.31354
NA19131	AFR	YRI	7.45116
NA19137	AFR	YRI	5.98216
NA19138	AFR	YRI	6.24661
NA19146	AFR	YRI	7.55156
NA19147	AFR	YRI	8.1384
NA19149	AFR	YRI	7.7191
NA19152	AFR	YRI	5.1457
NA19160	AFR	YRI	8.11505
NA19171	AFR	YRI	8.33303
NA19172	AFR	YRI	8.78141
NA19175	AFR	YRI	7.22278
NA19185	AFR	YRI	6.52169
NA19189	AFR	YRI	6.18023
NA19190	AFR	YRI	9.32971
NA19197	AFR	YRI	3.08814
NA19198	AFR	YRI	7.10529
NA19200	AFR	YRI	5.96869
NA19204	AFR	YRI	3.9651
NA19207	AFR	YRI	7.24822
NA19209	AFR	YRI	7.41776
NA19213	AFR	YRI	7.8796
NA19222	AFR	YRI	4.03833
NA19223	AFR	YRI	5.21031
NA19225	AFR	YRI	9.07988
NA19235	AFR	YRI	6.30883
NA19236	AFR	YRI	6.17033
NA19247	AFR	YRI	9.12449
NA19248	AFR	YRI	6.30361
NA19256	AFR	YRI	5.39137
NA19257	AFR	YRI	6.91521
HG01112	AMR	CLM	8.71622
HG01113	AMR	CLM	6.66962
HG01124	AMR	CLM	4.95578
HG01125	AMR	CLM	5.38624
HG01133	AMR	CLM	6.48803
HG01134	AMR	CLM	7.2238
HG01136	AMR	CLM	5.26331
HG01137	AMR	CLM	8.15343
HG01140	AMR	CLM	6.26171
HG01148	AMR	CLM	8.48771
HG01149	AMR	CLM	6.36309
HG01250	AMR	CLM	5.93204
HG01251	AMR	CLM	5.02675
HG01257	AMR	CLM	7.27166
HG01259	AMR	CLM	7.34211
HG01271	AMR	CLM	5.04801
HG01272	AMR	CLM	7.27676
HG01275	AMR	CLM	9.53544
HG01277	AMR	CLM	6.39622
HG01342	AMR	CLM	5.16344
HG01344	AMR	CLM	6.67762
HG01345	AMR	CLM	5.77864
HG01350	AMR	CLM	6.42434
HG01351	AMR	CLM	9.95203
HG01353	AMR	CLM	8.98647
HG01354	AMR	CLM	5.8023
HG01356	AMR	CLM	7.37494
HG01357	AMR	CLM	6.20771
HG01359	AMR	CLM	8.61398
HG01360	AMR	CLM	7.71096
HG01365	AMR	CLM	7.52171
HG01366	AMR	CLM	6.45789
HG01374	AMR	CLM	5.30428
HG01375	AMR	CLM	8.81032
HG01377	AMR	CLM	4.80029
HG01378	AMR	CLM	6.67541
HG01383	AMR	CLM	8.98206
HG01384	AMR	CLM	6.30119
HG01389	AMR	CLM	6.75143
HG01390	AMR	CLM	5.46358
HG01437	AMR	CLM	10.9708
HG01440	AMR	CLM	5.62332
HG01441	AMR	CLM	10.6957
HG01455	AMR	CLM	5.81519
HG01456	AMR	CLM	6.06451
HG01461	AMR	CLM	9.11156
HG01462	AMR	CLM	6.5522
HG01465	AMR	CLM	9.0991
HG01488	AMR	CLM	8.86629
HG01489	AMR	CLM	11.3038
HG01491	AMR	CLM	5.3849
HG01492	AMR	CLM	7.65953
HG01494	AMR	CLM	6.07927
HG01495	AMR	CLM	7.20069
HG01497	AMR	CLM	6.09904
HG01498	AMR	CLM	5.98301
HG01550	AMR	CLM	5.9097
HG01551	AMR	CLM	8.31834
NA19648	AMR	MXL	8.06928
NA19651	AMR	MXL	5.99663
NA19652	AMR	MXL	7.36837
NA19654	AMR	MXL	7.35276
NA19655	AMR	MXL	7.31542
NA19657	AMR	MXL	5.39701
NA19660	AMR	MXL	5.84916
NA19661	AMR	MXL	7.74879
NA19663	AMR	MXL	7.10806
NA19664	AMR	MXL	6.64674
NA19675	AMR	MXL	6.15353
NA19676	AMR	MXL	9.08861
NA19678	AMR	MXL	8.4137
NA19679	AMR	MXL	5.77297
NA19681	AMR	MXL	6.43674
NA19682	AMR	MXL	7.4898
NA19684	AMR	MXL	5.98951
NA19685	AMR	MXL	6.65847
NA19716	AMR	MXL	6.75065
NA19717	AMR	MXL	7.31809
NA19719	AMR	MXL	8.80538
NA19720	AMR	MXL	7.42652
NA19722	AMR	MXL	4.86329
NA19723	AMR	MXL	9.19251
NA19725	AMR	MXL	7.3167
NA19726	AMR	MXL	7.1417
NA19728	AMR	MXL	5.69425
NA19729	AMR	MXL	8.13103
NA19731	AMR	MXL	6.41985
NA19732	AMR	MXL	8.02649
NA19734	AMR	MXL	8.96302
NA19735	AMR	MXL	6.56518
NA19740	AMR	MXL	5.44758
NA19741	AMR	MXL	6.07244
NA19746	AMR	MXL	6.45313
NA19747	AMR	MXL	4.81165
NA19749	AMR	MXL	7.16209
NA19750	AMR	MXL	8.53655
NA19752	AMR	MXL	9.05373
NA19755	AMR	MXL	6.45355
NA19756	AMR	MXL	6.34283
NA19758	AMR	MXL	6.22069
NA19759	AMR	MXL	7.88879
NA19761	AMR	MXL	6.39764
NA19762	AMR	MXL	5.36659
NA19764	AMR	MXL	6.53258
NA19770	AMR	MXL	8.69796
NA19771	AMR	MXL	7.61335
NA19773	AMR	MXL	4.89676
NA19774	AMR	MXL	5.43241
NA19776	AMR	MXL	6.04225
NA19777	AMR	MXL	8.10193
NA19779	AMR	MXL	6.30882
NA19780	AMR	MXL	7.57109
NA19782	AMR	MXL	5.0532
NA19783	AMR	MXL	5.25643
NA19785	AMR	MXL	5.27982
NA19786	AMR	MXL	4.96986
NA19788	AMR	MXL	5.38621
NA19789	AMR	MXL	7.16381
NA19794	AMR	MXL	4.53624
NA19795	AMR	MXL	9.86076
HG00553	AMR	PUR	5.2105
HG00554	AMR	PUR	6.89301
HG00637	AMR	PUR	9.78911
HG00638	AMR	PUR	5.17909
HG00640	AMR	PUR	4.212
HG00641	AMR	PUR	5.73516
HG00731	AMR	PUR	6.27347
HG00732	AMR	PUR	8.1225
HG00734	AMR	PUR	6.68859
HG00736	AMR	PUR	7.27909
HG00737	AMR	PUR	8.81792
HG00740	AMR	PUR	8.19606
HG01047	AMR	PUR	6.22588
HG01048	AMR	PUR	5.82853
HG01051	AMR	PUR	6.47198
HG01052	AMR	PUR	10.7578
HG01055	AMR	PUR	7.51246
HG01060	AMR	PUR	8.95687
HG01061	AMR	PUR	12.519
HG01066	AMR	PUR	5.12033
HG01067	AMR	PUR	11.4623
HG01069	AMR	PUR	4.24767
HG01070	AMR	PUR	7.43355
HG01072	AMR	PUR	5.25743
HG01073	AMR	PUR	8.92761
HG01075	AMR	PUR	7.15645
HG01079	AMR	PUR	8.05532
HG01080	AMR	PUR	8.64591
HG01082	AMR	PUR	5.48085
HG01083	AMR	PUR	10.3005
HG01085	AMR	PUR	6.8587
HG01095	AMR	PUR	8.26262
HG01097	AMR	PUR	8.72594
HG01098	AMR	PUR	4.86825
HG01101	AMR	PUR	5.31661
HG01102	AMR	PUR	5.3231
HG01104	AMR	PUR	6.53413
HG01105	AMR	PUR	6.51466
HG01107	AMR	PUR	9.51532
HG01108	AMR	PUR	8.56312
HG01167	AMR	PUR	6.1929
HG01168	AMR	PUR	7.45168
HG01170	AMR	PUR	6.42929
HG01171	AMR	PUR	5.35047
HG01173	AMR	PUR	7.76226
HG01174	AMR	PUR	6.78041
HG01176	AMR	PUR	7.25263
HG01183	AMR	PUR	10.615
HG01187	AMR	PUR	8.55444
HG01188	AMR	PUR	8.253
HG01190	AMR	PUR	7.07888
HG01191	AMR	PUR	7.63981
HG01197	AMR	PUR	10.6817
HG01198	AMR	PUR	8.13867
HG01204	AMR	PUR	8.28071
NA18525	ASN	CHB	6.77672
NA18526	ASN	CHB	7.55749
NA18528	ASN	CHB	5.12809
NA18530	ASN	CHB	6.41626
NA18532	ASN	CHB	6.69479
NA18534	ASN	CHB	9.19216
NA18535	ASN	CHB	5.39122
NA18536	ASN	CHB	6.43602
NA18537	ASN	CHB	6.78402
NA18538	ASN	CHB	13.4537
NA18539	ASN	CHB	9.09924
NA18541	ASN	CHB	6.18018
NA18542	ASN	CHB	8.45626
NA18543	ASN	CHB	5.46162
NA18544	ASN	CHB	6.53896
NA18545	ASN	CHB	8.73484
NA18546	ASN	CHB	8.62895
NA18547	ASN	CHB	6.59144
NA18548	ASN	CHB	9.73297
NA18549	ASN	CHB	4.5127
NA18550	ASN	CHB	7.98182
NA18552	ASN	CHB	6.72356
NA18553	ASN	CHB	7.53206
NA18555	ASN	CHB	9.60706
NA18557	ASN	CHB	6.63896
NA18558	ASN	CHB	4.79978
NA18559	ASN	CHB	8.88586
NA18560	ASN	CHB	10.0261
NA18561	ASN	CHB	7.87245
NA18562	ASN	CHB	8.93781
NA18563	ASN	CHB	6.74381
NA18564	ASN	CHB	6.21023
NA18565	ASN	CHB	6.51837
NA18566	ASN	CHB	5.41824
NA18567	ASN	CHB	8.74641
NA18570	ASN	CHB	5.29032
NA18571	ASN	CHB	8.59795
NA18572	ASN	CHB	11.5345
NA18573	ASN	CHB	6.61913
NA18574	ASN	CHB	7.48577
NA18577	ASN	CHB	4.27496
NA18579	ASN	CHB	7.52765
NA18582	ASN	CHB	6.67242
NA18592	ASN	CHB	7.38283
NA18593	ASN	CHB	7.32152
NA18595	ASN	CHB	6.53447
NA18596	ASN	CHB	6.75954
NA18597	ASN	CHB	5.21996
NA18599	ASN	CHB	6.68729
NA18602	ASN	CHB	14.4275
NA18603	ASN	CHB	10.7442
NA18605	ASN	CHB	5.40582
NA18606	ASN	CHB	6.57692
NA18608	ASN	CHB	8.53528
NA18609	ASN	CHB	7.41543
NA18610	ASN	CHB	10.9016
NA18611	ASN	CHB	6.54796
NA18612	ASN	CHB	6.319
NA18613	ASN	CHB	9.78439
NA18614	ASN	CHB	8.85147
NA18615	ASN	CHB	6.42771
NA18616	ASN	CHB	9.22614
NA18617	ASN	CHB	6.60713
NA18618	ASN	CHB	8.84642
NA18619	ASN	CHB	6.72063
NA18620	ASN	CHB	5.35256
NA18621	ASN	CHB	6.3405
NA18622	ASN	CHB	7.32462
NA18623	ASN	CHB	7.31348
NA18624	ASN	CHB	5.66844
NA18626	ASN	CHB	7.29896
NA18627	ASN	CHB	11.2864
NA18628	ASN	CHB	5.02562
NA18630	ASN	CHB	7.72928
NA18631	ASN	CHB	7.20931
NA18632	ASN	CHB	5.35143
NA18633	ASN	CHB	7.59731
NA18634	ASN	CHB	5.69189
NA18635	ASN	CHB	11.8651
NA18636	ASN	CHB	9.39304
NA18637	ASN	CHB	5.7891
NA18638	ASN	CHB	8.68602
NA18639	ASN	CHB	6.71938
NA18640	ASN	CHB	7.84759
NA18641	ASN	CHB	9.34908
NA18642	ASN	CHB	6.84591
NA18643	ASN	CHB	9.78228
NA18645	ASN	CHB	6.40713
NA18647	ASN	CHB	6.54487
NA18740	ASN	CHB	12.3722
NA18745	ASN	CHB	6.81406
NA18747	ASN	CHB	7.97083
NA18748	ASN	CHB	10.9685
NA18749	ASN	CHB	6.72669
NA18757	ASN	CHB	6.61822
HG00403	ASN	CHS	6.83941
HG00404	ASN	CHS	9.24908
HG00406	ASN	CHS	8.86583
HG00407	ASN	CHS	6.76327
HG00419	ASN	CHS	8.88069
HG00421	ASN	CHS	11.2971
HG00422	ASN	CHS	6.28103
HG00428	ASN	CHS	7.73258
HG00436	ASN	CHS	6.01603
HG00437	ASN	CHS	8.83095
HG00442	ASN	CHS	6.46629
HG00443	ASN	CHS	6.17139
HG00445	ASN	CHS	6.95213
HG00446	ASN	CHS	8.69692
HG00448	ASN	CHS	6.61193
HG00449	ASN	CHS	12.6871
HG00451	ASN	CHS	8.98875
HG00452	ASN	CHS	9.06454
HG00457	ASN	CHS	11.9927
HG00458	ASN	CHS	6.93395
HG00463	ASN	CHS	6.97966
HG00464	ASN	CHS	5.92417
HG00472	ASN	CHS	6.58776
HG00473	ASN	CHS	6.63359
HG00475	ASN	CHS	14.8318
HG00476	ASN	CHS	10.9267
HG00478	ASN	CHS	6.32082
HG00479	ASN	CHS	6.70409
HG00500	ASN	CHS	6.87695
HG00501	ASN	CHS	8.17409
HG00513	ASN	CHS	11.1393
HG00524	ASN	CHS	7.66674
HG00525	ASN	CHS	9.8805
HG00530	ASN	CHS	6.25348
HG00531	ASN	CHS	6.36168
HG00533	ASN	CHS	13.9897
HG00534	ASN	CHS	7.35128
HG00536	ASN	CHS	4.48978
HG00537	ASN	CHS	11.7693
HG00542	ASN	CHS	10.7217
HG00543	ASN	CHS	6.60443
HG00556	ASN	CHS	7.70533
HG00557	ASN	CHS	8.00361
HG00559	ASN	CHS	11.1262
HG00560	ASN	CHS	7.50063
HG00565	ASN	CHS	6.44748
HG00566	ASN	CHS	10.669
HG00580	ASN	CHS	12.9036
HG00581	ASN	CHS	8.07341
HG00583	ASN	CHS	6.37951
HG00584	ASN	CHS	6.09623
HG00589	ASN	CHS	7.42711
HG00590	ASN	CHS	7.87466
HG00592	ASN	CHS	6.53808
HG00593	ASN	CHS	6.20997
HG00595	ASN	CHS	6.05291
HG00596	ASN	CHS	8.22989
HG00607	ASN	CHS	8.71197
HG00608	ASN	CHS	6.4853
HG00610	ASN	CHS	5.73603
HG00611	ASN	CHS	7.36608
HG00613	ASN	CHS	8.57798
HG00614	ASN	CHS	8.8572
HG00619	ASN	CHS	7.6716
HG00620	ASN	CHS	6.59498
HG00625	ASN	CHS	8.21286
HG00626	ASN	CHS	7.71707
HG00628	ASN	CHS	8.6206
HG00629	ASN	CHS	8.25679
HG00634	ASN	CHS	6.50204
HG00635	ASN	CHS	6.89736
HG00650	ASN	CHS	9.62001
HG00651	ASN	CHS	6.58296
HG00653	ASN	CHS	5.81217
HG00654	ASN	CHS	12.5437
HG00656	ASN	CHS	4.41093
HG00657	ASN	CHS	4.31027
HG00662	ASN	CHS	6.77866
HG00663	ASN	CHS	8.59326
HG00671	ASN	CHS	5.28229
HG00672	ASN	CHS	6.25525
HG00683	ASN	CHS	11.7891
HG00684	ASN	CHS	6.7167
HG00689	ASN	CHS	6.41128
HG00690	ASN	CHS	8.48702
HG00692	ASN	CHS	6.19824
HG00693	ASN	CHS	6.65779
HG00698	ASN	CHS	4.11699
HG00699	ASN	CHS	8.66431
HG00701	ASN	CHS	11.938
HG00702	ASN	CHS	4.40148
HG00704	ASN	CHS	8.26031
HG00705	ASN	CHS	10.1868
HG00707	ASN	CHS	6.49456
HG00708	ASN	CHS	10.8677
NA18939	ASN	JPT	8.51079
NA18940	ASN	JPT	6.06811
NA18941	ASN	JPT	6.10731
NA18942	ASN	JPT	12.7114
NA18943	ASN	JPT	11.418
NA18944	ASN	JPT	8.70938
NA18945	ASN	JPT	7.25998
NA18946	ASN	JPT	14.0277
NA18947	ASN	JPT	7.63692
NA18948	ASN	JPT	6.27417
NA18949	ASN	JPT	11.4393
NA18950	ASN	JPT	6.45133
NA18951	ASN	JPT	8.79167
NA18952	ASN	JPT	13.6116
NA18953	ASN	JPT	6.45461
NA18954	ASN	JPT	8.85147
NA18956	ASN	JPT	10.9082
NA18957	ASN	JPT	11.8202
NA18959	ASN	JPT	10.5788
NA18960	ASN	JPT	14.6165
NA18961	ASN	JPT	11.4823
NA18962	ASN	JPT	6.29046
NA18963	ASN	JPT	5.4907
NA18964	ASN	JPT	6.37731
NA18965	ASN	JPT	5.39069
NA18966	ASN	JPT	9.36936
NA18968	ASN	JPT	15.6496
NA18971	ASN	JPT	6.00209
NA18972	ASN	JPT	6.69114
NA18973	ASN	JPT	9.37331
NA18974	ASN	JPT	11.2065
NA18975	ASN	JPT	5.04386
NA18976	ASN	JPT	11.3179
NA18977	ASN	JPT	8.14832
NA18978	ASN	JPT	11.6552
NA18980	ASN	JPT	15.5753
NA18981	ASN	JPT	9.01066
NA18982	ASN	JPT	9.6949
NA18983	ASN	JPT	10.3795
NA18984	ASN	JPT	7.32059
NA18985	ASN	JPT	13.1405
NA18986	ASN	JPT	6.24167
NA18987	ASN	JPT	7.09538
NA18988	ASN	JPT	8.5261
NA18989	ASN	JPT	4.22811
NA18990	ASN	JPT	13.6519
NA18992	ASN	JPT	7.56982
NA18994	ASN	JPT	10.259
NA18995	ASN	JPT	7.43962
NA18998	ASN	JPT	12.1174
NA18999	ASN	JPT	10.892
NA19000	ASN	JPT	6.55192
NA19002	ASN	JPT	7.6618
NA19003	ASN	JPT	12.9053
NA19004	ASN	JPT	6.18245
NA19005	ASN	JPT	9.77584
NA19007	ASN	JPT	8.80427
NA19009	ASN	JPT	3.82915
NA19010	ASN	JPT	9.34363
NA19012	ASN	JPT	7.43142
NA19054	ASN	JPT	11.6359
NA19055	ASN	JPT	9.29027
NA19056	ASN	JPT	6.47347
NA19057	ASN	JPT	7.26119
NA19058	ASN	JPT	7.04406
NA19059	ASN	JPT	5.43516
NA19060	ASN	JPT	9.58457
NA19062	ASN	JPT	8.4734
NA19063	ASN	JPT	12.7187
NA19064	ASN	JPT	5.33934
NA19065	ASN	JPT	5.29371
NA19066	ASN	JPT	12.7989
NA19067	ASN	JPT	4.88442
NA19068	ASN	JPT	13.4352
NA19070	ASN	JPT	5.28024
NA19072	ASN	JPT	4.74179
NA19074	ASN	JPT	11.4916
NA19075	ASN	JPT	11.2514
NA19076	ASN	JPT	4.36873
NA19077	ASN	JPT	6.40818
NA19078	ASN	JPT	13.9707
NA19079	ASN	JPT	11.1747
NA19080	ASN	JPT	6.80982
NA19081	ASN	JPT	12.2225
NA19082	ASN	JPT	8.46513
NA19083	ASN	JPT	6.23364
NA19084	ASN	JPT	8.56838
NA19085	ASN	JPT	6.8171
NA19087	ASN	JPT	8.89825
NA19088	ASN	JPT	6.17191
NA06984	EUR	CEU	3.80335
NA06986	EUR	CEU	6.4349
NA06989	EUR	CEU	9.30637
NA06994	EUR	CEU	6.45107
NA07000	EUR	CEU	8.00721
NA07037	EUR	CEU	6.25213
NA07048	EUR	CEU	4.83669
NA07051	EUR	CEU	9.75759
NA07056	EUR	CEU	5.14594
NA07347	EUR	CEU	8.37267
NA07357	EUR	CEU	10.4036
NA10847	EUR	CEU	8.09528
NA10851	EUR	CEU	6.67706
NA11829	EUR	CEU	8.35544
NA11830	EUR	CEU	10.747
NA11831	EUR	CEU	6.93729
NA11843	EUR	CEU	6.22196
NA11892	EUR	CEU	8.21179
NA11893	EUR	CEU	4.05499
NA11894	EUR	CEU	5.03628
NA11919	EUR	CEU	8.36261
NA11920	EUR	CEU	5.00943
NA11930	EUR	CEU	5.01709
NA11931	EUR	CEU	7.43914
NA11932	EUR	CEU	8.20831
NA11933	EUR	CEU	8.20018
NA11992	EUR	CEU	7.40456
NA11994	EUR	CEU	7.34066
NA11995	EUR	CEU	8.96338
NA12003	EUR	CEU	7.96139
NA12004	EUR	CEU	7.24643
NA12006	EUR	CEU	8.2717
NA12043	EUR	CEU	7.12042
NA12044	EUR	CEU	7.35712
NA12045	EUR	CEU	12.2541
NA12046	EUR	CEU	4.21126
NA12058	EUR	CEU	8.27066
NA12144	EUR	CEU	8.41424
NA12154	EUR	CEU	8.26434
NA12155	EUR	CEU	8.6373
NA12249	EUR	CEU	8.8174
NA12272	EUR	CEU	6.10575
NA12273	EUR	CEU	8.06903
NA12275	EUR	CEU	9.13524
NA12282	EUR	CEU	5.28806
NA12283	EUR	CEU	11.1824
NA12286	EUR	CEU	5.55462
NA12287	EUR	CEU	6.44037
NA12340	EUR	CEU	8.49082
NA12341	EUR	CEU	5.95797
NA12342	EUR	CEU	9.51848
NA12347	EUR	CEU	9.75688
NA12348	EUR	CEU	8.373
NA12383	EUR	CEU	8.18457
NA12399	EUR	CEU	8.56242
NA12400	EUR	CEU	6.0929
NA12413	EUR	CEU	7.88285
NA12489	EUR	CEU	4.9908
NA12546	EUR	CEU	9.42219
NA12716	EUR	CEU	10.6402
NA12717	EUR	CEU	8.08486
NA12718	EUR	CEU	4.25903
NA12748	EUR	CEU	6.11036
NA12749	EUR	CEU	5.2257
NA12750	EUR	CEU	6.46429
NA12751	EUR	CEU	7.15254
NA12761	EUR	CEU	9.26044
NA12763	EUR	CEU	6.51121
NA12775	EUR	CEU	8.40095
NA12777	EUR	CEU	5.75129
NA12778	EUR	CEU	6.43323
NA12812	EUR	CEU	9.71027
NA12814	EUR	CEU	6.42325
NA12815	EUR	CEU	9.89074
NA12827	EUR	CEU	8.34702
NA12829	EUR	CEU	4.28499
NA12830	EUR	CEU	9.80343
NA12842	EUR	CEU	8.07487
NA12843	EUR	CEU	6.25156
NA12872	EUR	CEU	9.89282
NA12873	EUR	CEU	7.89548
NA12874	EUR	CEU	8.2069
NA12889	EUR	CEU	8.24917
NA12890	EUR	CEU	5.16006
HG00171	EUR	FIN	3.95743
HG00173	EUR	FIN	8.89217
HG00174	EUR	FIN	8.00443
HG00176	EUR	FIN	8.66688
HG00177	EUR	FIN	7.64579
HG00178	EUR	FIN	5.05011
HG00179	EUR	FIN	6.13364
HG00180	EUR	FIN	10.7301
HG00182	EUR	FIN	7.50431
HG00183	EUR	FIN	11.0556
HG00185	EUR	FIN	7.25678
HG00186	EUR	FIN	7.24015
HG00187	EUR	FIN	5.47979
HG00188	EUR	FIN	4.04303
HG00189	EUR	FIN	7.17481
HG00190	EUR	FIN	8.11574
HG00266	EUR	FIN	8.91193
HG00267	EUR	FIN	6.1771
HG00268	EUR	FIN	8.95479
HG00269	EUR	FIN	11.0647
HG00271	EUR	FIN	6.76635
HG00272	EUR	FIN	8.08946
HG00273	EUR	FIN	6.51618
HG00274	EUR	FIN	10.2259
HG00275	EUR	FIN	6.79613
HG00276	EUR	FIN	10.3504
HG00277	EUR	FIN	7.84609
HG00278	EUR	FIN	4.70061
HG00280	EUR	FIN	9.67422
HG00281	EUR	FIN	10.7787
HG00282	EUR	FIN	7.30489
HG00284	EUR	FIN	9.09489
HG00285	EUR	FIN	8.73472
HG00306	EUR	FIN	6.70665
HG00309	EUR	FIN	6.33566
HG00310	EUR	FIN	9.42889
HG00311	EUR	FIN	6.66964
HG00313	EUR	FIN	8.65782
HG00315	EUR	FIN	10.5384
HG00318	EUR	FIN	8.41098
HG00319	EUR	FIN	5.22122
HG00320	EUR	FIN	7.15093
HG00321	EUR	FIN	8.63049
HG00323	EUR	FIN	10.9465
HG00324	EUR	FIN	8.27288
HG00325	EUR	FIN	9.00216
HG00326	EUR	FIN	7.97808
HG00327	EUR	FIN	4.48479
HG00328	EUR	FIN	5.37817
HG00329	EUR	FIN	7.41928
HG00330	EUR	FIN	5.18141
HG00331	EUR	FIN	9.26893
HG00332	EUR	FIN	5.64905
HG00334	EUR	FIN	6.68955
HG00335	EUR	FIN	7.80846
HG00336	EUR	FIN	11.0084
HG00337	EUR	FIN	6.81156
HG00338	EUR	FIN	7.07005
HG00339	EUR	FIN	11.0165
HG00341	EUR	FIN	7.44143
HG00342	EUR	FIN	9.01302
HG00343	EUR	FIN	9.08223
HG00344	EUR	FIN	6.49548
HG00345	EUR	FIN	5.81765
HG00346	EUR	FIN	6.85947
HG00349	EUR	FIN	8.49613
HG00350	EUR	FIN	8.87836
HG00351	EUR	FIN	6.85038
HG00353	EUR	FIN	8.80132
HG00355	EUR	FIN	9.07721
HG00356	EUR	FIN	11.3325
HG00357	EUR	FIN	9.21987
HG00358	EUR	FIN	9.82952
HG00360	EUR	FIN	6.04946
HG00361	EUR	FIN	12.0684
HG00362	EUR	FIN	4.15521
HG00364	EUR	FIN	6.43756
HG00366	EUR	FIN	5.86454
HG00367	EUR	FIN	6.70245
HG00369	EUR	FIN	5.76951
HG00372	EUR	FIN	6.19784
HG00373	EUR	FIN	6.70171
HG00375	EUR	FIN	7.12973
HG00376	EUR	FIN	8.83221
HG00378	EUR	FIN	9.7472
HG00381	EUR	FIN	7.77961
HG00382	EUR	FIN	5.18989
HG00383	EUR	FIN	4.28126
HG00384	EUR	FIN	5.25455
HG00096	EUR	GBR	14.5295
HG00097	EUR	GBR	7.93971
HG00099	EUR	GBR	10.8615
HG00100	EUR	GBR	7.32362
HG00101	EUR	GBR	6.2893
HG00102	EUR	GBR	8.5165
HG00103	EUR	GBR	5.20839
HG00106	EUR	GBR	7.92423
HG00108	EUR	GBR	5.20985
HG00109	EUR	GBR	5.48541
HG00110	EUR	GBR	6.5564
HG00111	EUR	GBR	7.12353
HG00112	EUR	GBR	9.02961
HG00113	EUR	GBR	5.53133
HG00114	EUR	GBR	6.98307
HG00116	EUR	GBR	6.48201
HG00117	EUR	GBR	6.27413
HG00118	EUR	GBR	6.04283
HG00119	EUR	GBR	8.17159
HG00120	EUR	GBR	4.1668
HG00121	EUR	GBR	6.3884
HG00122	EUR	GBR	6.77858
HG00123	EUR	GBR	9.58285
HG00124	EUR	GBR	5.14718
HG00125	EUR	GBR	9.68433
HG00126	EUR	GBR	11.081
HG00127	EUR	GBR	9.68401
HG00128	EUR	GBR	8.866
HG00129	EUR	GBR	12.4445
HG00130	EUR	GBR	8.2934
HG00131	EUR	GBR	10.0065
HG00133	EUR	GBR	8.32621
HG00136	EUR	GBR	8.84289
HG00137	EUR	GBR	8.25868
HG00138	EUR	GBR	9.23547
HG00139	EUR	GBR	6.6937
HG00140	EUR	GBR	5.27607
HG00141	EUR	GBR	6.83653
HG00142	EUR	GBR	3.73131
HG00143	EUR	GBR	3.93175
HG00146	EUR	GBR	5.16602
HG00148	EUR	GBR	5.15033
HG00149	EUR	GBR	8.88194
HG00150	EUR	GBR	5.96417
HG00151	EUR	GBR	6.23364
HG00154	EUR	GBR	5.3135
HG00155	EUR	GBR	10.0243
HG00158	EUR	GBR	5.66974
HG00159	EUR	GBR	7.17511
HG00160	EUR	GBR	7.45107
HG00231	EUR	GBR	8.03355
HG00232	EUR	GBR	9.39833
HG00233	EUR	GBR	8.9023
HG00234	EUR	GBR	7.94328
HG00235	EUR	GBR	4.22862
HG00236	EUR	GBR	7.5427
HG00237	EUR	GBR	9.56817
HG00238	EUR	GBR	9.84709
HG00239	EUR	GBR	8.7763
HG00240	EUR	GBR	6.13062
HG00242	EUR	GBR	4.49941
HG00243	EUR	GBR	5.16871
HG00244	EUR	GBR	6.4133
HG00245	EUR	GBR	6.11233
HG00246	EUR	GBR	5.02292
HG00250	EUR	GBR	8.86988
HG00251	EUR	GBR	5.62234
HG00252	EUR	GBR	5.57308
HG00253	EUR	GBR	5.61709
HG00254	EUR	GBR	9.48031
HG00255	EUR	GBR	9.77018
HG00256	EUR	GBR	6.6442
HG00257	EUR	GBR	10.7292
HG00258	EUR	GBR	6.59486
HG00259	EUR	GBR	7.36123
HG00260	EUR	GBR	7.47828
HG00261	EUR	GBR	7.35212
HG00262	EUR	GBR	8.52926
HG00263	EUR	GBR	9.45744
HG00264	EUR	GBR	5.03019
HG00265	EUR	GBR	5.2314
HG01334	EUR	GBR	4.71245
HG01515	EUR	IBS	8.42978
HG01516	EUR	IBS	8.4452
HG01518	EUR	IBS	6.06504
HG01519	EUR	IBS	8.15457
HG01521	EUR	IBS	8.96588
HG01522	EUR	IBS	7.04745
HG01617	EUR	IBS	8.58262
HG01618	EUR	IBS	7.60348
HG01619	EUR	IBS	6.98928
HG01620	EUR	IBS	9.14196
HG01623	EUR	IBS	6.79169
HG01624	EUR	IBS	8.88981
HG01625	EUR	IBS	6.83256
HG01626	EUR	IBS	6.62865
NA20502	EUR	TSI	6.34546
NA20503	EUR	TSI	9.80767
NA20504	EUR	TSI	4.20716
NA20505	EUR	TSI	9.73392
NA20506	EUR	TSI	7.31636
NA20507	EUR	TSI	8.52992
NA20508	EUR	TSI	6.17687
NA20509	EUR	TSI	5.2164
NA20510	EUR	TSI	6.03641
NA20512	EUR	TSI	5.15334
NA20513	EUR	TSI	8.2216
NA20515	EUR	TSI	7.04608
NA20516	EUR	TSI	7.20791
NA20517	EUR	TSI	11.4976
NA20518	EUR	TSI	6.13999
NA20519	EUR	TSI	5.09208
NA20520	EUR	TSI	8.2613
NA20521	EUR	TSI	6.58349
NA20522	EUR	TSI	7.42333
NA20524	EUR	TSI	6.22571
NA20525	EUR	TSI	13.0083
NA20527	EUR	TSI	7.63201
NA20528	EUR	TSI	6.21412
NA20529	EUR	TSI	8.18497
NA20530	EUR	TSI	4.86838
NA20531	EUR	TSI	6.13759
NA20532	EUR	TSI	5.28324
NA20533	EUR	TSI	8.73822
NA20535	EUR	TSI	7.49841
NA20536	EUR	TSI	8.25558
NA20538	EUR	TSI	8.03252
NA20539	EUR	TSI	5.80368
NA20540	EUR	TSI	5.32823
NA20541	EUR	TSI	7.48208
NA20542	EUR	TSI	7.01491
NA20543	EUR	TSI	8.35861
NA20544	EUR	TSI	9.50006
NA20581	EUR	TSI	3.9349
NA20582	EUR	TSI	6.43627
NA20585	EUR	TSI	3.9751
NA20586	EUR	TSI	5.29743
NA20588	EUR	TSI	5.25931
NA20589	EUR	TSI	6.9435
NA20752	EUR	TSI	7.27135
NA20753	EUR	TSI	7.89685
NA20754	EUR	TSI	5.3448
NA20755	EUR	TSI	6.84138
NA20756	EUR	TSI	8.51608
NA20757	EUR	TSI	6.98077
NA20758	EUR	TSI	8.25031
NA20759	EUR	TSI	8.31238
NA20760	EUR	TSI	4.78472
NA20761	EUR	TSI	5.91741
NA20765	EUR	TSI	6.22073
NA20766	EUR	TSI	8.93484
NA20768	EUR	TSI	5.18045
NA20769	EUR	TSI	7.13135
NA20770	EUR	TSI	8.07594
NA20771	EUR	TSI	6.85707
NA20772	EUR	TSI	5.40336
NA20773	EUR	TSI	10.4095
NA20774	EUR	TSI	10.1558
NA20775	EUR	TSI	7.70035
NA20778	EUR	TSI	7.08276
NA20783	EUR	TSI	7.23966
NA20785	EUR	TSI	8.50785
NA20786	EUR	TSI	8.10116
NA20787	EUR	TSI	8.17925
NA20790	EUR	TSI	5.24709
NA20792	EUR	TSI	8.14574
NA20795	EUR	TSI	7.36388
NA20796	EUR	TSI	8.32287
NA20797	EUR	TSI	5.11186
NA20798	EUR	TSI	6.08475
NA20799	EUR	TSI	8.95753
NA20800	EUR	TSI	5.40034
NA20801	EUR	TSI	7.34492
NA20802	EUR	TSI	8.12414
NA20803	EUR	TSI	7.12422
NA20804	EUR	TSI	6.19987
NA20805	EUR	TSI	6.05798
NA20806	EUR	TSI	12.6493
NA20807	EUR	TSI	5.41341
NA20808	EUR	TSI	8.98679
NA20809	EUR	TSI	9.3321
NA20810	EUR	TSI	7.24579
NA20811	EUR	TSI	6.47842
NA20812	EUR	TSI	8.10739
NA20813	EUR	TSI	6.19212
NA20814	EUR	TSI	10.9415
NA20815	EUR	TSI	8.57663
NA20818	EUR	TSI	9.66223
NA20819	EUR	TSI	9.38319
NA20826	EUR	TSI	10.4494
NA20828	EUR	TSI	9.4195

## Sheet: DEFA1A3 Haplotype Class
Sample	Population	rs4300027	rs7826487	rs7825750	rs62487514	Haplotype Classes
NA06986	CEU2	CC	GG	TT	CC	Class1/Class1
NA12400	CEU2	CC	GG	TT	CC	Class1/Class1
C0043	HRC3	CC	GG	TT	CC	Class1/Class1
C0980	HRC3	CC	GG	TT	CC	Class1/Class1
C2025	HRC4	CC	GG	TT	CC	Class1/Class1
SG40	HRC5	CC	GG	TT	CC	Class1/Class1
UKTS8825	HRC5	CC	GG	TT	CC	Class1/Class1
NA12248	CEU1	CC	AG	CT	CC	Class1/Class2
NA12264	CEU1	CC	AG	CT	CC	Class1/Class2
NA12750	CEU1	CC	AG	CT	CC	Class1/Class2
NA12751	CEU1	CC	AG	CT	CC	Class1/Class2
NA06989	CEU2	CC	AG	CT	CC	Class1/Class2
NA07435	CEU2	CC	AG	CT	CC	Class1/Class2
NA11891	CEU2	CC	AG	CT	CC	Class1/Class2
NA12489	CEU2	CC	AG	CT	CC	Class1/Class2
NA12777	CEU2	CC	AG	CT	CC	Class1/Class2
NA12829	CEU2	CC	AG	CT	CC	Class1/Class2
NA12890	CEU2	CC	AG	CT	CC	Class1/Class2
C0147	HRC1	CC	AG	CT	CC	Class1/Class2
C0027	HRC1	CC	AG	CT	CC	Class1/Class2
C0194	HRC1	CC	AG	CT	CC	Class1/Class2
SG0042	HRC1	CC	AG	CT	CC	Class1/Class2
C0858	HRC1	CC	AG	CT	CC	Class1/Class2
C0863	HRC1	CC	AG	CT	CC	Class1/Class2
C0940	HRC1	CC	AG	CT	CC	Class1/Class2
C0917	HRC1	CC	AG	CT	CC	Class1/Class2
C0176	HRC1	CC	AG	CT	CC	Class1/Class2
C0978	HRC1	CC	AG	CT	CC	Class1/Class2
C0018	HRC2	CC	AG	CT	CC	Class1/Class2
C0180	HRC2	CC	AG	CT	CC	Class1/Class2
C0882	HRC2	CC	AG	CT	CC	Class1/Class2
C0192	HRC2	CC	AG	CT	CC	Class1/Class2
C0144	HRC3	CC	AG	CT	CC	Class1/Class2
C0153	HRC3	CC	AG	CT	CC	Class1/Class2
C0169	HRC3	CC	AG	CT	CC	Class1/Class2
C0158	HRC3	CC	AG	CT	CC	Class1/Class2
C0926	HRC3	CC	AG	CT	CC	Class1/Class2
C0965	HRC3	CC	AG	CT	CC	Class1/Class2
C0919	HRC3	CC	AG	CT	CC	Class1/Class2
C0133	HRC3	CC	AG	CT	CC	Class1/Class2
C2089	HRC4	CC	AG	CT	CC	Class1/Class2
C2120	HRC4	CC	AG	CT	CC	Class1/Class2
UKTS8992	HRC4	CC	AG	CT	CC	Class1/Class2
C2142	HRC4	CC	AG	CT	CC	Class1/Class2
C2027	HRC4	CC	AG	CT	CC	Class1/Class2
UKTS8670	HRC4	CC	AG	CT	CC	Class1/Class2
UKTS8740	HRC4	CC	AG	CT	CC	Class1/Class2
C2103	HRC4	CC	AG	CT	CC	Class1/Class2
C2048	HRC4	CC	AG	CT	CC	Class1/Class2
UKTS9046	HRC4	CC	AG	CT	CC	Class1/Class2
C2176	HRC4	CC	AG	CT	CC	Class1/Class2
C2143	HRC4	CC	AG	CT	CC	Class1/Class2
SG20	HRC5	CT	AG	CT	CC	Class1/Class2
SG59	HRC5	CC	AG	CT	CC	Class1/Class2
SG38	HRC5	CC	AG	CT	CC	Class1/Class2
SG95	HRC5	CC	AG	CT	CC	Class1/Class2
C2188	HRC5	CC	AG	CT	CC	Class1/Class2
SG89	HRC5	CC	AG	CT	CC	Class1/Class2
SG2	HRC5	CC	AG	CT	CC	Class1/Class2
SG102	HRC5	CT	AG	CT	CC	Class1/Class2
SG74	HRC5	CT	AG	CT	CC	Class1/Class2
SG57	HRC5	CC	AG	CT	CC	Class1/Class2
NA06994	CEU1	CT	AG	TT	AC	Class1/Exchange1
NA07345	CEU1	CT	AG	TT	AC	Class1/Exchange1
NA12146	CEU1	CT	AG	TT	AC	Class1/Exchange1
C0961	HRC1	CT	AG	TT	AC	Class1/Exchange1
C0864	HRC1	CT	AG	TT	AC	Class1/Exchange1
C0893	HRC2	CT	AG	TT	AC	Class1/Exchange1
C0166	HRC2	CT	AG	TT	AC	Class1/Exchange1
C0060	HRC2	CT	AG	TT	AC	Class1/Exchange1
C0168	HRC2	CT	AG	TT	AC	Class1/Exchange1
C0001	HRC2	CT	AG	TT	AC	Class1/Exchange1
C2174	HRC4	CT	AG	TT	AC	Class1/Exchange1
UKTS8989	HRC4	CT	AG	TT	AC	Class1/Exchange1
C2158	HRC4	CT	AG	TT	AC	Class1/Exchange1
UKTS9109	HRC4	CT	AG	TT	AC	Class1/Exchange1
NA11882	CEU1	CC	AG	TT	CC	Class1/Exchange2
NA12341	CEU2	CC	AG	TT	CC	Class1/Exchange2
C0066	HRC1	CC	AG	TT	CC	Class1/Exchange2
C0941	HRC1	CC	AG	TT	CC	Class1/Exchange2
C0070	HRC3	CC	AG	TT	CC	Class1/Exchange2
C0957	HRC3	CC	AG	TT	CC	Class1/Exchange2
C0199	HRC3	CC	AG	TT	CC	Class1/Exchange2
C0970	HRC3	CC	AG	TT	CC	Class1/Exchange2
C2182	HRC4	CC	AG	TT	CC	Class1/Exchange2
C2191	HRC4	CC	AG	TT	CC	Class1/Exchange2
C2081	HRC4	CC	AG	TT	CC	Class1/Exchange2
C2152	HRC5	CC	AG	TT	CC	Class1/Exchange2
SG101	HRC5	CC	AG	TT	CC	Class1/Exchange2
NA06993	CEU1	CT	AG	TT	CC	Class1/RefSeq
NA11829	CEU1	CT	AG	TT	CC	Class1/RefSeq
NA11832	CEU1	CT	AG	TT	CC	Class1/RefSeq
NA12005	CEU1	CT	AG	TT	CC	Class1/RefSeq
NA12760	CEU1	CT	AG	TT	CC	Class1/RefSeq
NA12812	CEU1	CT	AG	TT	CC	Class1/RefSeq
NA07347	CEU2	CT	AG	TT	CC	Class1/RefSeq
NA11918	CEU2	CT	AG	TT	CC	Class1/RefSeq
NA12348	CEU2	CT	AG	TT	CC	Class1/RefSeq
C0140	HRC1	CT	AG	TT	CC	Class1/RefSeq
C0722	HRC1	CT	AG	TT	CC	Class1/RefSeq
C0210	HRC1	CT	AG	TT	CC	Class1/RefSeq
C0150	HRC1	CT	AG	TT	CC	Class1/RefSeq
C0007	HRC1	CT	AG	TT	CC	Class1/RefSeq
C0034	HRC1	CT	AG	TT	CC	Class1/RefSeq
C0960	HRC1	CT	AG	TT	CC	Class1/RefSeq
C0204	HRC1	CT	AG	TT	CC	Class1/RefSeq
C0857	HRC1	CT	AG	TT	CC	Class1/RefSeq
C0183	HRC1	CT	AG	TT	CC	Class1/RefSeq
C0908	HRC1	CT	AG	TT	CC	Class1/RefSeq
C0739	HRC1	CT	AG	TT	CC	Class1/RefSeq
C0871	HRC2	CT	AG	TT	CC	Class1/RefSeq
C0085	HRC2	CT	AG	TT	CC	Class1/RefSeq
C0197	HRC2	CT	AG	TT	CC	Class1/RefSeq
SG0125	HRC2	CT	AG	TT	CC	Class1/RefSeq
C0040	HRC2	CT	AG	TT	CC	Class1/RefSeq
C0190	HRC2	CT	AG	TT	CC	Class1/RefSeq
C0098	HRC2	CT	AG	TT	CC	Class1/RefSeq
C0962	HRC3	CT	AG	TT	CC	Class1/RefSeq
C0112	HRC3	CT	AG	TT	CC	Class1/RefSeq
C0127	HRC3	CT	AG	TT	CC	Class1/RefSeq
C0039	HRC3	CT	AG	TT	CC	Class1/RefSeq
C0915	HRC3	CT	AG	TT	CC	Class1/RefSeq
C0193	HRC3	CT	AG	TT	CC	Class1/RefSeq
C0932	HRC3	CT	AG	TT	CC	Class1/RefSeq
UKTS8837	HRC4	CT	AG	TT	CC	Class1/RefSeq
C2072	HRC4	CT	AG	TT	CC	Class1/RefSeq
UKTS9025	HRC4	CT	AG	TT	CC	Class1/RefSeq
C2074	HRC4	CT	AG	TT	CC	Class1/RefSeq
C2116	HRC4	CT	AG	TT	CC	Class1/RefSeq
C2179	HRC4	CT	AG	TT	CC	Class1/RefSeq
UKTS8797	HRC4	CT	AG	TT	CC	Class1/RefSeq
SG24	HRC5	CT	AG	TT	CC	Class1/RefSeq
SG5	HRC5	CT	AG	TT	CC	Class1/RefSeq
C2187	HRC5	CT	AG	TT	CC	Class1/RefSeq
SG64	HRC5	CT	AG	TT	CC	Class1/RefSeq
SG104	HRC5	CT	AG	TT	CC	Class1/RefSeq
SG52	HRC5	CT	AG	TT	CC	Class1/RefSeq
C2190	HRC5	CT	AG	TT	CC	Class1/RefSeq
SG66	HRC5	CT	AG	TT	CC	Class1/RefSeq
SG82	HRC5	CT	AG	TT	CC	Class1/RefSeq
SG22	HRC5	CT	AG	TT	CC	Class1/RefSeq
SG109	HRC5	CT	AG	TT	CC	Class1/RefSeq
SG77	HRC5	CT	AG	TT	CC	Class1/RefSeq
NA07055	CEU1	CC	AA	CC	CC	Class2/Class2
NA07056	CEU1	CC	AA	CC	CC	Class2/Class2
NA12056	CEU1	CC	AA	CC	CC	Class2/Class2
NA12156	CEU1	CC	AA	CC	CC	Class2/Class2
NA12891	CEU1	CC	AA	CC	CC	Class2/Class2
NA06984	CEU2	CC	AA	CC	CC	Class2/Class2
NA11843	CEU2	CC	AA	CC	CC	Class2/Class2
NA11894	CEU2	CC	AA	CC	CC	Class2/Class2
NA12283	CEU2	CC	AA	CC	CC	Class2/Class2
NA12287	CEU2	CC	AA	CC	CC	Class2/Class2
NA12718	CEU2	CC	AA	CC	CC	Class2/Class2
NA12748	CEU2	CC	AA	CC	CC	Class2/Class2
NA12842	CEU2	CC	AA	CC	CC	Class2/Class2
C0856	HRC1	CC	AA	CC	CC	Class2/Class2
C0215	HRC1	CC	AA	CC	CC	Class2/Class2
C0884	HRC1	CC	AA	CC	CC	Class2/Class2
C0107	HRC1	CC	AA	CC	CC	Class2/Class2
C0909	HRC1	CC	AA	CC	CC	Class2/Class2
C0969	HRC1	CC	AA	CC	CC	Class2/Class2
C0143	HRC1	CC	AA	CC	CC	Class2/Class2
C0888	HRC1	CC	AA	CC	CC	Class2/Class2
C0010	HRC2	CC	AA	CC	CC	Class2/Class2
C0749	HRC2	CC	AA	CC	CC	Class2/Class2
C0091	HRC2	CC	AA	CC	CC	Class2/Class2
C0191	HRC2	CC	AA	CC	CC	Class2/Class2
C0008	HRC2	CC	AA	CC	CC	Class2/Class2
C0854	HRC2	CC	AA	CC	CC	Class2/Class2
C0850	HRC2	CC	AA	CC	CC	Class2/Class2
C0124	HRC2	CC	AA	CC	CC	Class2/Class2
C0017	HRC3	CC	AA	CC	CC	Class2/Class2
C0175	HRC3	CC	AA	CC	CC	Class2/Class2
C0046	HRC3	CC	AA	CC	CC	Class2/Class2
C0743	HRC3	CC	AA	CC	CC	Class2/Class2
C0142	HRC3	CC	AA	CC	CC	Class2/Class2
C0163	HRC3	CC	AA	CC	CC	Class2/Class2
C2091	HRC4	CC	AA	CC	CC	Class2/Class2
C2026	HRC4	CC	AA	CC	CC	Class2/Class2
C2122	HRC4	CC	AA	CC	CC	Class2/Class2
C2046	HRC4	CC	AA	CC	CC	Class2/Class2
C2130	HRC4	CC	AA	CC	CC	Class2/Class2
C2020	HRC4	CC	AA	CC	CC	Class2/Class2
UKTS8796	HRC4	CC	AA	CC	CC	Class2/Class2
SG94	HRC5	CC	AA	CC	CC	Class2/Class2
C2126	HRC5	CC	AA	CC	CC	Class2/Class2
SG111	HRC5	CC	AA	CC	CC	Class2/Class2
SG114	HRC5	CC	AA	CC	CC	Class2/Class2
SG35	HRC5	CC	AA	CC	CC	Class2/Class2
C2153	HRC5	CC	AA	CC	CC	Class2/Class2
SG8	HRC5	CC	AA	CC	CC	Class2/Class2
UKTS9242	HRC5	CC	AA	CC	CC	Class2/Class2
NA12155	CEU1	CT	AA	CT	AC	Class2/Exchange1
NA12813	CEU1	CT	AA	CT	AC	Class2/Exchange1
NA07037	CEU2	CT	AA	CT	AC	Class2/Exchange1
NA12272	CEU2	CT	AA	CT	AC	Class2/Exchange1
NA12347	CEU2	CT	AA	CT	AC	Class2/Exchange1
NA12776	CEU2	CT	AA	CT	AC	Class2/Exchange1
NA12778	CEU2	CT	AA	CT	AC	Class2/Exchange1
NA12889	CEU2	CT	AA	CT	AC	Class2/Exchange1
C0735	HRC1	CT	AA	CT	AC	Class2/Exchange1
C0748	HRC1	CT	AA	CT	AC	Class2/Exchange1
C0896	HRC1	CT	AA	CT	AC	Class2/Exchange1
C0036	HRC1	CT	AA	CT	AC	Class2/Exchange1
C0202	HRC1	CT	AA	CT	AC	Class2/Exchange1
C0724	HRC2	CT	AA	CT	AC	Class2/Exchange1
C0742	HRC2	CT	AA	CT	AC	Class2/Exchange1
C0201	HRC2	CT	AA	CT	AC	Class2/Exchange1
C0897	HRC2	CT	AA	CT	AC	Class2/Exchange1
C0883	HRC2	CT	AA	CT	AC	Class2/Exchange1
C0921	HRC2	CT	AA	CT	AC	Class2/Exchange1
C0959	HRC2	CT	AA	CT	AC	Class2/Exchange1
C0755	HRC2	CT	AA	CT	AC	Class2/Exchange1
C0892	HRC2	CT	AA	CT	AC	Class2/Exchange1
C0731	HRC2	CT	AA	CT	AC	Class2/Exchange1
C0958	HRC2	CT	AA	CT	AC	Class2/Exchange1
C0750	HRC2	CT	AA	CT	AC	Class2/Exchange1
C0069	HRC3	CT	AA	CT	AC	Class2/Exchange1
C0037	HRC3	CT	AA	CT	AC	Class2/Exchange1
C0138	HRC3	CT	AA	CT	AC	Class2/Exchange1
C0213	HRC3	CT	AA	CT	AC	Class2/Exchange1
C0005	HRC3	CT	AA	CT	AC	Class2/Exchange1
C0929	HRC3	CT	AA	CT	AC	Class2/Exchange1
C0964	HRC3	CT	AA	CT	AC	Class2/Exchange1
C2119	HRC4	CT	AA	CT	AC	Class2/Exchange1
UKTS9114	HRC4	CT	AA	CT	AC	Class2/Exchange1
C2151	HRC4	CT	AA	CT	AC	Class2/Exchange1
C0981	HRC4	CT	AA	CT	AC	Class2/Exchange1
UKTS9020	HRC4	CT	AA	CT	AC	Class2/Exchange1
C2113	HRC4	CT	AA	CT	AC	Class2/Exchange1
C2172	HRC4	CT	AA	CT	AC	Class2/Exchange1
UKTS9260	HRC4	CT	AA	CT	AC	Class2/Exchange1
SG72	HRC5	CT	AA	CT	AC	Class2/Exchange1
SG63	HRC5	CT	AA	CT	AC	Class2/Exchange1
C2098	HRC5	CT	AA	CT	AC	Class2/Exchange1
C2145	HRC5	CT	AA	CT	AC	Class2/Exchange1
SG69	HRC5	CT	AA	CT	AC	Class2/Exchange1
NA12814	CEU1	CC	AA	CT	CC	Class2/Exchange2
NA11893	CEU2	CC	AA	CT	CC	Class2/Exchange2
NA11920	CEU2	CC	AA	CT	CC	Class2/Exchange2
NA11930	CEU2	CC	AA	CT	CC	Class2/Exchange2
NA12282	CEU2	CC	AA	CT	CC	Class2/Exchange2
NA12286	CEU2	CC	AA	CT	CC	Class2/Exchange2
NA12749	CEU2	CC	AA	CT	CC	Class2/Exchange2
C0786	HRC1	CC	AA	CT	CC	Class2/Exchange2
C0898	HRC1	CC	AA	CT	CC	Class2/Exchange2
C0937	HRC1	CC	AA	CT	CC	Class2/Exchange2
C0184	HRC1	CC	AA	CT	CC	Class2/Exchange2
C0753	HRC2	CC	AA	CT	CC	Class2/Exchange2
C0009	HRC2	CC	AA	CT	CC	Class2/Exchange2
C0160	HRC2	CC	AA	CT	CC	Class2/Exchange2
C0994	HRC2	CC	AA	CT	CC	Class2/Exchange2
C0055	HRC2	CC	AA	CT	CC	Class2/Exchange2
C0154	HRC2	CC	AA	CT	CC	Class2/Exchange2
C0943	HRC3	CC	AA	CT	CC	Class2/Exchange2
C0181	HRC3	CC	AA	CT	CC	Class2/Exchange2
C0911	HRC3	CC	AA	CT	CC	Class2/Exchange2
C0134	HRC3	CC	AA	CT	CC	Class2/Exchange2
C0936	HRC3	CC	AA	CT	CC	Class2/Exchange2
C0976	HRC4	CC	AA	CT	CC	Class2/Exchange2
UKTS9074	HRC4	CC	AA	CT	CC	Class2/Exchange2
SG97	HRC5	CC	AA	CT	CC	Class2/Exchange2
UKTS8802	HRC5	CC	AA	CT	CC	Class2/Exchange2
SG26	HRC5	CC	AA	CT	CC	Class2/Exchange2
UKTS9082	HRC5	CC	AA	CT	CC	Class2/Exchange2
NA07000	CEU1	CT	AA	CT	CC	Class2/RefSeq
NA07034	CEU1	CT	AA	CT	CC	Class2/RefSeq
NA11831	CEU1	CT	AA	CT	CC	Class2/RefSeq
NA11881	CEU1	CT	AA	CT	CC	Class2/RefSeq
NA11992	CEU1	CT	AA	CT	CC	Class2/RefSeq
NA11994	CEU1	CT	AA	CT	CC	Class2/RefSeq
NA12004	CEU1	CT	AA	CT	CC	Class2/RefSeq
NA12006	CEU1	CT	AA	CT	CC	Class2/RefSeq
NA12044	CEU1	CT	AA	CT	CC	Class2/RefSeq
NA12057	CEU1	CT	AA	CT	CC	Class2/RefSeq
NA12236	CEU1	CT	AA	CT	CC	Class2/RefSeq
NA12763	CEU1	CT	AA	CT	CC	Class2/RefSeq
NA07045	CEU2	CT	AA	CT	CC	Class2/RefSeq
NA07346	CEU2	CT	AA	CT	CC	Class2/RefSeq
NA11917	CEU2	CT	AA	CT	CC	Class2/RefSeq
NA11931	CEU2	CT	AA	CT	CC	Class2/RefSeq
NA12058	CEU2	CT	AA	CT	CC	Class2/RefSeq
NA12274	CEU2	CT	AA	CT	CC	Class2/RefSeq
NA12343	CEU2	CT	AA	CT	CC	Class2/RefSeq
NA12413	CEU2	CT	AA	CT	CC	Class2/RefSeq
NA12546	CEU2	CT	AA	CT	CC	Class2/RefSeq
NA12827	CEU2	CT	AA	CT	CC	Class2/RefSeq
NA12830	CEU2	CT	AA	CT	CC	Class2/RefSeq
C0156	HRC1	CT	AA	CT	CC	Class2/RefSeq
C0088	HRC1	CT	AA	CT	CC	Class2/RefSeq
C0126	HRC1	CT	AA	CT	CC	Class2/RefSeq
C0095	HRC1	CT	AA	CT	CC	Class2/RefSeq
C0029	HRC1	CT	AA	CT	CC	Class2/RefSeq
C0208	HRC1	CT	AA	CT	CC	Class2/RefSeq
SG0121	HRC1	CT	AA	CT	CC	Class2/RefSeq
C0121	HRC1	CT	AA	CT	CC	Class2/RefSeq
C0899	HRC1	CT	AA	CT	CC	Class2/RefSeq
C0179	HRC1	CT	AA	CT	CC	Class2/RefSeq
C0766	HRC1	CT	AA	CT	CC	Class2/RefSeq
C0996	HRC1	CT	AA	CT	CC	Class2/RefSeq
C0870	HRC1	CT	AA	CT	CC	Class2/RefSeq
C0938	HRC1	CT	AA	CT	CC	Class2/RefSeq
C0145	HRC1	CT	AA	CT	CC	Class2/RefSeq
C0725	HRC1	CT	AA	CT	CC	Class2/RefSeq
C0053	HRC1	CT	AA	CT	CC	Class2/RefSeq
C1006	HRC1	CT	AA	CT	CC	Class2/RefSeq
C0907	HRC1	CT	AA	CT	CC	Class2/RefSeq
C0073	HRC1	CT	AA	CT	CC	Class2/RefSeq
C0187	HRC1	CT	AA	CT	CC	Class2/RefSeq
C0901	HRC1	CT	AA	CT	CC	Class2/RefSeq
C0877	HRC1	CT	AA	CT	CC	Class2/RefSeq
C0075	HRC1	CT	AA	CT	CC	Class2/RefSeq
C0047	HRC2	CT	AA	CT	CC	Class2/RefSeq
C0111	HRC2	CT	AA	CT	CC	Class2/RefSeq
C0006	HRC2	CT	AA	CT	CC	Class2/RefSeq
C1008	HRC2	CT	AA	CT	CC	Class2/RefSeq
C0968	HRC2	CT	AA	CT	CC	Class2/RefSeq
C0862	HRC2	CT	AA	CT	CC	Class2/RefSeq
C0137	HRC2	CT	AA	CT	CC	Class2/RefSeq
C0848	HRC2	CT	AA	CT	CC	Class2/RefSeq
C0084	HRC2	CT	AA	CT	CC	Class2/RefSeq
C0832	HRC2	CT	AA	CT	CC	Class2/RefSeq
C0851	HRC2	CT	AA	CT	CC	Class2/RefSeq
C0186	HRC2	CT	AA	CT	CC	Class2/RefSeq
C0038	HRC2	CT	AA	CT	CC	Class2/RefSeq
C0880	HRC2	CT	AA	CT	CC	Class2/RefSeq
C1011	HRC2	CT	AA	CT	CC	Class2/RefSeq
C0728	HRC2	CT	AA	CT	CC	Class2/RefSeq
C0065	HRC2	CT	AA	CT	CC	Class2/RefSeq
C0868	HRC2	CT	AA	CT	CC	Class2/RefSeq
C0886	HRC2	CT	AA	CT	CC	Class2/RefSeq
C0178	HRC2	CT	AA	CT	CC	Class2/RefSeq
C0159	HRC2	CT	AA	CT	CC	Class2/RefSeq
C0059	HRC3	CT	AA	CT	CC	Class2/RefSeq
C0948	HRC3	CT	AA	CT	CC	Class2/RefSeq
C0146	HRC3	CT	AA	CT	CC	Class2/RefSeq
C0935	HRC3	CT	AA	CT	CC	Class2/RefSeq
C0867	HRC3	CT	AA	CT	CC	Class2/RefSeq
C0946	HRC3	CT	AA	CT	CC	Class2/RefSeq
C0012	HRC3	CT	AA	CT	CC	Class2/RefSeq
C0074	HRC3	CT	AA	CT	CC	Class2/RefSeq
C0205	HRC3	CT	AA	CT	CC	Class2/RefSeq
C0028	HRC3	CT	AA	CT	CC	Class2/RefSeq
C0092	HRC3	CT	AA	CT	CC	Class2/RefSeq
C0845	HRC3	CT	AA	CT	CC	Class2/RefSeq
C0082	HRC3	CT	AA	CT	CC	Class2/RefSeq
C0885	HRC3	CT	AA	CT	CC	Class2/RefSeq
C0032	HRC3	CT	AA	CT	CC	Class2/RefSeq
C0745	HRC3	CT	AA	CT	CC	Class2/RefSeq
C0966	HRC3	CT	AA	CT	CC	Class2/RefSeq
C0910	HRC3	CT	AA	CT	CC	Class2/RefSeq
C0003	HRC3	CT	AA	CT	CC	Class2/RefSeq
C0872	HRC3	CT	AA	CT	CC	Class2/RefSeq
C0214	HRC3	CT	AA	CT	CC	Class2/RefSeq
C0985	HRC3	CT	AA	CT	CC	Class2/RefSeq
C0042	HRC3	CT	AA	CT	CC	Class2/RefSeq
C0206	HRC3	CT	AA	CT	CC	Class2/RefSeq
C0200	HRC3	CT	AA	CT	CC	Class2/RefSeq
C0013	HRC3	CT	AA	CT	CC	Class2/RefSeq
C0054	HRC3	CT	AA	CT	CC	Class2/RefSeq
C2023	HRC4	CT	AA	CT	CC	Class2/RefSeq
C2183	HRC4	CT	AA	CT	CC	Class2/RefSeq
C2184	HRC4	CT	AA	CT	CC	Class2/RefSeq
C2093	HRC4	CT	AA	CT	CC	Class2/RefSeq
UKTS9002	HRC4	CT	AA	CT	CC	Class2/RefSeq
C0983	HRC4	CT	AA	CT	CC	Class2/RefSeq
C2102	HRC4	CT	AA	CT	CC	Class2/RefSeq
C0995	HRC4	CT	AA	CT	CC	Class2/RefSeq
C2108	HRC4	CT	AA	CT	CC	Class2/RefSeq
UKTS8695	HRC4	CT	AA	CT	CC	Class2/RefSeq
UKTS8966	HRC4	CT	AA	CT	CC	Class2/RefSeq
C2013	HRC4	CT	AA	CT	CC	Class2/RefSeq
C2135	HRC4	CT	AA	CT	CC	Class2/RefSeq
C2139	HRC4	CT	AA	CT	CC	Class2/RefSeq
C2118	HRC4	CT	AA	CT	CC	Class2/RefSeq
C2144	HRC4	CT	AA	CT	CC	Class2/RefSeq
C2078	HRC5	CT	AA	CT	CC	Class2/RefSeq
SG54	HRC5	CT	AA	CT	CC	Class2/RefSeq
C2090	HRC5	CT	AA	CT	CC	Class2/RefSeq
C2186	HRC5	CT	AA	CT	CC	Class2/RefSeq
UKTS9213	HRC5	CT	AA	CT	CC	Class2/RefSeq
SG80	HRC5	CT	AA	CT	CC	Class2/RefSeq
SG112	HRC5	CT	AA	CT	CC	Class2/RefSeq
SG4	HRC5	CT	AA	CT	CC	Class2/RefSeq
SG62	HRC5	CT	AA	CT	CC	Class2/RefSeq
C2111	HRC5	CT	AA	CT	CC	Class2/RefSeq
SG46	HRC5	CT	AA	CT	CC	Class2/RefSeq
SG99	HRC5	CT	AA	CT	CC	Class2/RefSeq
C2150	HRC5	CT	AA	CT	CC	Class2/RefSeq
UKTS9142	HRC5	CT	AA	CT	CC	Class2/RefSeq
SG71	HRC5	CT	AA	CT	CC	Class2/RefSeq
SG60	HRC5	CT	AA	CT	CC	Class2/RefSeq
C2155	HRC5	CT	AA	CT	CC	Class2/RefSeq
UKTS9050	HRC5	CT	AA	CT	CC	Class2/RefSeq
SG86	HRC5	CT	AA	CT	CC	Class2/RefSeq
SG90	HRC5	CT	AA	CT	CC	Class2/RefSeq
SG84	HRC5	CT	AA	CT	CC	Class2/RefSeq
NA07022	CEU1	TT	AA	TT	AA	Exchange1/Exchange1
NA11839	CEU1	TT	AA	TT	AA	Exchange1/Exchange1
NA11993	CEU1	TT	AA	TT	AA	Exchange1/Exchange1
NA12144	CEU1	TT	AA	TT	AA	Exchange1/Exchange1
NA11919	CEU2	TT	AA	TT	AA	Exchange1/Exchange1
NA12273	CEU2	TT	AA	TT	AA	Exchange1/Exchange1
C0152	HRC1	TT	AA	TT	AA	Exchange1/Exchange1
C0881	HRC2	TT	AA	TT	AA	Exchange1/Exchange1
C0891	HRC2	TT	AA	TT	AA	Exchange1/Exchange1
C0106	HRC2	TT	AA	TT	AA	Exchange1/Exchange1
C0931	HRC3	TT	AA	TT	AA	Exchange1/Exchange1
C0971	HRC4	TT	AA	TT	AA	Exchange1/Exchange1
C2109	HRC4	TT	AA	TT	AA	Exchange1/Exchange1
SG88	HRC5	TT	AA	TT	AA	Exchange1/Exchange1
SG3	HRC5	TT	AA	TT	AA	Exchange1/Exchange1
UKTS8878	HRC5	TT	AA	TT	AA	Exchange1/Exchange1
C0895	HRC2	CT	AA	TT	AC	Exchange1/Exchange2
C0035	HRC2	CT	AA	TT	AC	Exchange1/Exchange2
C0209	HRC3	CT	AA	TT	AC	Exchange1/Exchange2
NA11840	CEU1	TT	AA	TT	AC	Exchange1/RefSeq
NA11995	CEU1	TT	AA	TT	AC	Exchange1/RefSeq
NA12145	CEU1	TT	AA	TT	AC	Exchange1/RefSeq
NA12154	CEU1	TT	AA	TT	AC	Exchange1/RefSeq
NA12234	CEU1	TT	AA	TT	AC	Exchange1/RefSeq
NA12249	CEU1	TT	AA	TT	AC	Exchange1/RefSeq
NA12717	CEU1	TT	AA	TT	AC	Exchange1/RefSeq
NA12761	CEU1	TT	AA	TT	AC	Exchange1/RefSeq
NA12762	CEU1	TT	AA	TT	AC	Exchange1/RefSeq
NA12815	CEU1	TT	AA	TT	AC	Exchange1/RefSeq
NA12872	CEU1	TT	AA	TT	AC	Exchange1/RefSeq
NA12892	CEU1	TT	AA	TT	AC	Exchange1/RefSeq
NA12399	CEU2	TT	AA	TT	AC	Exchange1/RefSeq
NA12414	CEU2	TT	AA	TT	AC	Exchange1/RefSeq
C0136	HRC1	TT	AA	TT	AC	Exchange1/RefSeq
C0188	HRC1	TT	AA	TT	AC	Exchange1/RefSeq
C0997	HRC1	TT	AA	TT	AC	Exchange1/RefSeq
C0740	HRC1	TT	AA	TT	AC	Exchange1/RefSeq
C0068	HRC1	TT	AA	TT	AC	Exchange1/RefSeq
C0090	HRC1	TT	AA	TT	AC	Exchange1/RefSeq
C0878	HRC1	TT	AA	TT	AC	Exchange1/RefSeq
C0203	HRC2	TT	AA	TT	AC	Exchange1/RefSeq
C0196	HRC2	TT	AA	TT	AC	Exchange1/RefSeq
C0052	HRC2	TT	AA	TT	AC	Exchange1/RefSeq
C0967	HRC2	TT	AA	TT	AC	Exchange1/RefSeq
C0835	HRC3	TT	AA	TT	AC	Exchange1/RefSeq
C0918	HRC3	TT	AA	TT	AC	Exchange1/RefSeq
C0927	HRC3	TT	AA	TT	AC	Exchange1/RefSeq
C2022	HRC4	TT	AA	TT	AC	Exchange1/RefSeq
C2085	HRC4	TT	AA	TT	AC	Exchange1/RefSeq
UKTS8768	HRC4	TT	AA	TT	AC	Exchange1/RefSeq
C2160	HRC4	TT	AA	TT	AC	Exchange1/RefSeq
C2018	HRC4	TT	AA	TT	AC	Exchange1/RefSeq
C2071	HRC4	TT	AA	TT	AC	Exchange1/RefSeq
C2021	HRC4	TT	AA	TT	AC	Exchange1/RefSeq
SG10	HRC5	TT	AA	TT	AC	Exchange1/RefSeq
SG34	HRC5	TT	AA	TT	AC	Exchange1/RefSeq
SG18	HRC5	TT	AA	TT	AC	Exchange1/RefSeq
SG30	HRC5	TT	AA	TT	AC	Exchange1/RefSeq
SG117	HRC5	TT	AA	TT	AC	Exchange1/RefSeq
SG81	HRC5	TT	AA	TT	AC	Exchange1/RefSeq
SG58	HRC5	TT	AA	TT	AC	Exchange1/RefSeq
SG78	HRC5	TT	AA	TT	AC	Exchange1/RefSeq
SG107	HRC5	TT	AA	TT	AC	Exchange1/RefSeq
C0045	HRC1	CT	AA	TT	AC	Exchange2/Exchange1
C0855	HRC1	CT	AA	TT	AC	Exchange2/Exchange1
C0849	HRC1	CT	AA	TT	AC	Exchange2/Exchange1
C0953	HRC1	CT	AA	TT	AC	Exchange2/Exchange1
C0195	HRC1	CT	AA	TT	AC	Exchange2/Exchange1
C0019	HRC3	CT	AA	TT	AC	Exchange2/Exchange1
C0104	HRC3	CT	AA	TT	AC	Exchange2/Exchange1
C2148	HRC4	CT	AA	TT	AC	Exchange2/Exchange1
C2125	HRC4	CT	AA	TT	AC	Exchange2/Exchange1
UKTS9019	HRC4	CT	AA	TT	AC	Exchange2/Exchange1
NA12843	CEU2	CC	AA	TT	CC	Exchange2/Exchange2
C0058	HRC2	CC	AA	TT	CC	Exchange2/Exchange2
C0016	HRC2	CC	AA	TT	CC	Exchange2/Exchange2
C0131	HRC3	CC	AA	TT	CC	Exchange2/Exchange2
NA12003	CEU1	CT	AA	TT	CC	Exchange2/RefSeq
NA12043	CEU1	CT	AA	TT	CC	Exchange2/RefSeq
NA12873	CEU1	CT	AA	TT	CC	Exchange2/RefSeq
NA12874	CEU1	CT	AA	TT	CC	Exchange2/RefSeq
NA11892	CEU2	CT	AA	TT	CC	Exchange2/RefSeq
NA12775	CEU2	CT	AA	TT	CC	Exchange2/RefSeq
C0906	HRC1	CT	AA	TT	CC	Exchange2/RefSeq
C0744	HRC1	CT	AA	TT	CC	Exchange2/RefSeq
C0081	HRC1	CT	AA	TT	CC	Exchange2/RefSeq
C0097	HRC1	CT	AA	TT	CC	Exchange2/RefSeq
C0920	HRC2	CT	AA	TT	CC	Exchange2/RefSeq
C0741	HRC2	CT	AA	TT	CC	Exchange2/RefSeq
C1010	HRC2	CT	AA	TT	CC	Exchange2/RefSeq
C0902	HRC2	CT	AA	TT	CC	Exchange2/RefSeq
C0022	HRC2	CT	AA	TT	CC	Exchange2/RefSeq
C0135	HRC2	CT	AA	TT	CC	Exchange2/RefSeq
C0925	HRC3	CT	AA	TT	CC	Exchange2/RefSeq
C0951	HRC3	CT	AA	TT	CC	Exchange2/RefSeq
C0020	HRC3	CT	AA	TT	CC	Exchange2/RefSeq
C0875	HRC3	CT	AA	TT	CC	Exchange2/RefSeq
C0024	HRC3	CT	AA	TT	CC	Exchange2/RefSeq
C0116	HRC3	CT	AA	TT	CC	Exchange2/RefSeq
C0829	HRC3	CT	AA	TT	CC	Exchange2/RefSeq
C0132	HRC3	CT	AA	TT	CC	Exchange2/RefSeq
C0129	HRC3	CT	AA	TT	CC	Exchange2/RefSeq
C0041	HRC3	CT	AA	TT	CC	Exchange2/RefSeq
C0049	HRC3	CT	AA	TT	CC	Exchange2/RefSeq
C0125	HRC3	CT	AA	TT	CC	Exchange2/RefSeq
C0847	HRC3	CT	AA	TT	CC	Exchange2/RefSeq
UKTS9034	HRC3	CT	AA	TT	CC	Exchange2/RefSeq
C2121	HRC4	CT	AA	TT	CC	Exchange2/RefSeq
C2156	HRC4	CT	AA	TT	CC	Exchange2/RefSeq
UKTS9051	HRC4	CT	AA	TT	CC	Exchange2/RefSeq
C2039	HRC4	CT	AA	TT	CC	Exchange2/RefSeq
C2161	HRC4	CT	AA	TT	CC	Exchange2/RefSeq
UKTS9110	HRC4	CT	AA	TT	CC	Exchange2/RefSeq
C2114	HRC4	CT	AA	TT	CC	Exchange2/RefSeq
UKTS8792	HRC4	CT	AA	TT	CC	Exchange2/RefSeq
UKTS9225	HRC4	CT	AA	TT	CC	Exchange2/RefSeq
SG55	HRC5	CT	AA	TT	CC	Exchange2/RefSeq
C2110	HRC5	CT	AA	TT	CC	Exchange2/RefSeq
SG41	HRC5	CT	AA	TT	CC	Exchange2/RefSeq
C2141	HRC5	CT	AA	TT	CC	Exchange2/RefSeq
C2185	HRC5	CT	AA	TT	CC	Exchange2/RefSeq
SG105	HRC5	CT	AA	TT	CC	Exchange2/RefSeq
SG73	HRC5	CT	AA	TT	CC	Exchange2/RefSeq
SG118	HRC5	CT	AA	TT	CC	Exchange2/RefSeq
UKTS9175	HRC5	CT	AA	TT	CC	Exchange2/RefSeq
C2173	HRC5	CT	AA	TT	CC	Exchange2/RefSeq
NA06985	CEU1	TT	AA	TT	CC	RefSeq/RefSeq
NA07357	CEU1	TT	AA	TT	CC	RefSeq/RefSeq
NA11830	CEU1	TT	AA	TT	CC	RefSeq/RefSeq
NA12239	CEU1	TT	AA	TT	CC	RefSeq/RefSeq
NA12716	CEU1	TT	AA	TT	CC	RefSeq/RefSeq
NA12875	CEU1	TT	AA	TT	CC	RefSeq/RefSeq
NA07031	CEU2	TT	AA	TT	CC	RefSeq/RefSeq
NA07051	CEU2	TT	AA	TT	CC	RefSeq/RefSeq
NA12045	CEU2	TT	AA	TT	CC	RefSeq/RefSeq
NA12275	CEU2	TT	AA	TT	CC	RefSeq/RefSeq
NA12340	CEU2	TT	AA	TT	CC	RefSeq/RefSeq
NA12342	CEU2	TT	AA	TT	CC	RefSeq/RefSeq
NA12383	CEU2	TT	AA	TT	CC	RefSeq/RefSeq
NA12828	CEU2	TT	AA	TT	CC	RefSeq/RefSeq
C0100	HRC1	TT	AA	TT	CC	RefSeq/RefSeq
C0182	HRC1	TT	AA	TT	CC	RefSeq/RefSeq
C0207	HRC1	TT	AA	TT	CC	RefSeq/RefSeq
C0904	HRC1	TT	AA	TT	CC	RefSeq/RefSeq
C0189	HRC1	TT	AA	TT	CC	RefSeq/RefSeq
C0747	HRC1	TT	AA	TT	CC	RefSeq/RefSeq
C0157	HRC1	TT	AA	TT	CC	RefSeq/RefSeq
C0080	HRC1	TT	AA	TT	CC	RefSeq/RefSeq
C0063	HRC1	TT	AA	TT	CC	RefSeq/RefSeq
C0185	HRC1	TT	AA	TT	CC	RefSeq/RefSeq
C0108	HRC1	TT	AA	TT	CC	RefSeq/RefSeq
C0913	HRC1	TT	AA	TT	CC	RefSeq/RefSeq
C0030	HRC2	TT	AA	TT	CC	RefSeq/RefSeq
C0894	HRC2	TT	AA	TT	CC	RefSeq/RefSeq
C0956	HRC2	TT	AA	TT	CC	RefSeq/RefSeq
C0874	HRC2	TT	AA	TT	CC	RefSeq/RefSeq
C0723	HRC2	TT	AA	TT	CC	RefSeq/RefSeq
C0002	HRC2	TT	AA	TT	CC	RefSeq/RefSeq
C0781	HRC2	TT	AA	TT	CC	RefSeq/RefSeq
C0977	HRC2	TT	AA	TT	CC	RefSeq/RefSeq
C0149	HRC2	TT	AA	TT	CC	RefSeq/RefSeq
C0730	HRC2	TT	AA	TT	CC	RefSeq/RefSeq
C0861	HRC2	TT	AA	TT	CC	RefSeq/RefSeq
C0139	HRC2	TT	AA	TT	CC	RefSeq/RefSeq
C0167	HRC2	TT	AA	TT	CC	RefSeq/RefSeq
C0738	HRC2	TT	AA	TT	CC	RefSeq/RefSeq
C0172	HRC2	TT	AA	TT	CC	RefSeq/RefSeq
C0922	HRC3	TT	AA	TT	CC	RefSeq/RefSeq
C0945	HRC3	TT	AA	TT	CC	RefSeq/RefSeq
C0155	HRC3	TT	AA	TT	CC	RefSeq/RefSeq
C0211	HRC3	TT	AA	TT	CC	RefSeq/RefSeq
C0117	HRC3	TT	AA	TT	CC	RefSeq/RefSeq
C0004	HRC3	TT	AA	TT	CC	RefSeq/RefSeq
C0928	HRC3	TT	AA	TT	CC	RefSeq/RefSeq
C0942	HRC3	TT	AA	TT	CC	RefSeq/RefSeq
C0963	HRC4	TT	AA	TT	CC	RefSeq/RefSeq
C2146	HRC4	TT	AA	TT	CC	RefSeq/RefSeq
UKTS8049	HRC4	TT	AA	TT	CC	RefSeq/RefSeq
C0988	HRC4	TT	AA	TT	CC	RefSeq/RefSeq
C2127	HRC4	TT	AA	TT	CC	RefSeq/RefSeq
C2159	HRC4	TT	AA	TT	CC	RefSeq/RefSeq
UKTS8754	HRC4	TT	AA	TT	CC	RefSeq/RefSeq
UKTS9003	HRC4	TT	AA	TT	CC	RefSeq/RefSeq
C2012	HRC4	TT	AA	TT	CC	RefSeq/RefSeq
C2132	HRC4	TT	AA	TT	CC	RefSeq/RefSeq
C2070	HRC4	TT	AA	TT	CC	RefSeq/RefSeq
UKTS8791	HRC4	TT	AA	TT	CC	RefSeq/RefSeq
UKTS9201	HRC4	TT	AA	TT	CC	RefSeq/RefSeq
UKTS8713	HRC4	TT	AA	TT	CC	RefSeq/RefSeq
C2180	HRC4	TT	AA	TT	CC	RefSeq/RefSeq
C2175	HRC5	TT	AA	TT	CC	RefSeq/RefSeq
UKTS9115	HRC5	TT	AA	TT	CC	RefSeq/RefSeq
SG70	HRC5	TT	AA	TT	CC	RefSeq/RefSeq
SG100	HRC5	TT	AA	TT	CC	RefSeq/RefSeq
SG67	HRC5	TT	AA	TT	CC	RefSeq/RefSeq
SG15	HRC5	TT	AA	TT	CC	RefSeq/RefSeq
SG115	HRC5	TT	AA	TT	CC	RefSeq/RefSeq
UKTS8727	HRC5	TT	AA	TT	CC	RefSeq/RefSeq
UKTS8840	HRC5	TT	AA	TT	CC	RefSeq/RefSeq
SG120	HRC5	TT	AA	TT	CC	RefSeq/RefSeq
C0123	HRC2	CT	AG	CT	CC	-/ -

## Sheet: Telomeric Replacement Poly.
Sample	Telomeric Replacement Genotype
NA06985	+/-
NA06993	-/-
NA06994	-/-
NA07000	-/-
NA07022	-/-
NA07034	-/-
NA07055	-/-
NA07056	-/-
NA07345	-/-
NA07357	-/-
NA11829	-/-
NA11830	-/-
NA11831	-/-
NA11832	-/-
NA11839	-/-
NA11840	-/-
NA11881	+/-
NA11882	+/-
NA11992	-/-
NA11993	-/-
NA11994	-/-
NA11995	-/-
NA12003	+/-
NA12004	-/-
NA12005	-/-
NA12006	-/-
NA12043	+/-
NA12044	+/-
NA12056	-/-
NA12057	-/-
NA12144	-/-
NA12145	+/-
NA12146	-/-
NA12154	-/-
NA12155	-/-
NA12156	-/-
NA12234	-/-
NA12236	-/-
NA12239	-/-
NA12248	-/-
NA12249	+/-
NA12264	-/-
NA12716	+/-
NA12717	-/-
NA12750	-/-
NA12751	-/-
NA12760	-/-
NA12761	-/-
NA12762	-/-
NA12763	+/-
NA12812	+/-
NA12813	-/-
NA12814	+/-
NA12815	-/-
NA12872	+/-
NA12873	+/+
NA12874	+/-
NA12875	-/-
NA12891	-/-
NA12892	-/-

## Sheet: DEFA1A3 Haplotype Structures
Haplotype	Class	Structure- Telomeric to Centromeric
NA11832_2	CLASS1	DEFA1	Insertion	DEFA1	Deletion
NA07345_2	CLASS1	DEFA3	Deletion	DEFA1	Insertion	DEFA1	Deletion
NA06994_2	CLASS1	DEFA1	Insertion	DEFA3	Deletion	DEFA1	Deletion
NA12005_1	CLASS1	DEFA1	Insertion	DEFA1	Insertion	DEFA1	Deletion
NA12248_2	CLASS1	DEFA1	Insertion	DEFA1	Insertion	DEFA1	Deletion
NA11829_2	CLASS1	DEFA1	Insertion	DEFA1	Insertion	DEFA1	Deletion
NA06993_1	CLASS1	DEFA1	Insertion	DEFA1	Insertion	DEFA1	Deletion
NA12264_1	CLASS1	DEFA1	Insertion	DEFA1	Insertion	DEFA1	Deletion
NA12146_1	CLASS1	DEFA1	Insertion	DEFA1	Insertion	DEFA1	Deletion
NA12760_2	CLASS1	DEFA1	Insertion	DEFA1	Insertion	DEFA1	Deletion
NA12812_1	CLASS1	DEFA1	Insertion	DEFA1	Insertion	DEFA1	Insertion	DEFA1	Deletion
NA07055_1	CLASS2	DEFA3	Deletion	DEFA1	Deletion
NA12156_1	CLASS2	DEFA3	Deletion	DEFA1	Deletion
NA12156_2	CLASS2	DEFA3	Deletion	DEFA1	Deletion
NA07056_1	CLASS2	DEFA3	Deletion	DEFA1	Deletion
NA11992_2	CLASS2	DEFA3	Deletion	DEFA1	Deletion
NA12813_1	CLASS2	DEFA3	Deletion	DEFA1	Deletion
NA12057_2	CLASS2	DEFA3	Deletion	DEFA1	Deletion
NA12236_2	CLASS2	DEFA3	Deletion	DEFA1	Deletion
NA07000_2	CLASS2	DEFA1	Insertion	DEFA1	Deletion	DEFA1	Deletion
NA07034_1	CLASS2	DEFA3	Deletion	DEFA1	Insertion	DEFA1	Deletion
NA07055_2	CLASS2	DEFA3	Deletion	DEFA1	Insertion	DEFA1	Deletion
NA12006_1	CLASS2	DEFA3	Deletion	DEFA1	Insertion	DEFA1	Deletion
NA12004_1	CLASS2	DEFA3	Deletion	DEFA1	Insertion	DEFA1	Deletion
NA12044_1	CLASS2	DEFA3	Deletion	DEFA1	Insertion	DEFA1	Deletion
NA12264_2	CLASS2	DEFA3	Deletion	DEFA1	Insertion	DEFA1	Deletion
NA12155_2	EXCHANGE1	DEFA1	Insertion	DEFA1	Deletion
NA12813_2	EXCHANGE1	DEFA1	Insertion	DEFA1	Deletion
NA12145_1	EXCHANGE1	DEFA1	Insertion	DEFA1	Insertion	DEFA1	Deletion
NA11993_2	EXCHANGE1	DEFA1	Insertion	DEFA1	Insertion	DEFA1	Deletion
NA06994_1	EXCHANGE1	DEFA1	Insertion	DEFA1	Insertion	DEFA1	Deletion
NA07345_1	EXCHANGE1	DEFA1	Insertion	DEFA1	Insertion	DEFA1	Insertion	DEFA1	Deletion
NA12144_1	EXCHANGE1	DEFA1	Insertion	DEFA1	Insertion	DEFA1	Insertion	DEFA1	Deletion
NA12144_2	EXCHANGE1	DEFA1	Insertion	DEFA1	Insertion	DEFA1	Insertion	DEFA1	Deletion
NA12154_1	EXCHANGE1	DEFA1	Insertion	DEFA1	Insertion	DEFA1	Insertion	DEFA1	Deletion
NA12249_2	EXCHANGE1	DEFA1	Insertion	DEFA1	Insertion	DEFA1	Insertion	DEFA1	Deletion
NA11993_1	EXCHANGE1	DEFA1	Insertion	DEFA1	Insertion	DEFA1	Insertion	DEFA1	Deletion
NA12815_2	EXCHANGE1	DEFA1	Insertion	DEFA1	Insertion	DEFA1	Insertion	DEFA1	Deletion
NA11995_2	EXCHANGE1	DEFA1	Insertion	DEFA1	Insertion	DEFA1	Insertion	DEFA1	Deletion
NA12234_2	EXCHANGE1	DEFA3	Deletion	DEFA1	Insertion	DEFA1	Insertion	DEFA1	Insertion	DEFA1	Deletion
NA12146_2	EXCHANGE1	DEFA1	Insertion	DEFA1	Insertion	DEFA1	Insertion	DEFA1	Insertion	DEFA1	Deletion
NA12814_1	EXCHANGE2	DEFA1	Deletion	DEFA1	Deletion	DEFA1	Deletion
NA12043_2	EXCHANGE2	DEFA1	Deletion	DEFA1	Deletion	DEFA1	Deletion
NA12003_1	EXCHANGE2	DEFA1	Deletion	DEFA1	Deletion	DEFA1	Deletion
NA06985_2	REFSEQ	DEFA1	Deletion	DEFA1	Deletion
NA12760_1	REFSEQ	DEFA3	Deletion	DEFA3	Deletion
NA12004_2	REFSEQ	DEFA1	Deletion	DEFA1	Deletion	DEFA1	Deletion	DEFA3	Deletion
NA12044_2	REFSEQ	DEFA1	Deletion	DEFA1	Deletion	DEFA1	Deletion	DEFA3	Deletion
NA12145_2	REFSEQ	DEFA1	Deletion	DEFA1	Deletion	DEFA1	Deletion	DEFA3	Deletion
NA12043_1	REFSEQ	DEFA1	Insertion	DEFA1	Deletion	DEFA1	Deletion	DEFA3	Deletion
NA12236_1	REFSEQ	DEFA1	Deletion	DEFA1	Insertion	DEFA1	Deletion	DEFA1	Deletion	DEFA1	Deletion
NA12005_2	REFSEQ	DEFA1	Insertion	DEFA1	Deletion	DEFA1	Deletion	DEFA1	Deletion	DEFA3	Deletion
NA12234_1	REFSEQ	DEFA1	Deletion	DEFA1	Insertion	DEFA1	Deletion	DEFA1	Deletion	DEFA3	Deletion
NA07034_2	REFSEQ	DEFA1	Insertion	DEFA1	Deletion	DEFA1	Deletion	DEFA1	Deletion	DEFA3	Deletion
NA12006_2	REFSEQ	DEFA1	Insertion	DEFA1	Deletion	DEFA1	Deletion	DEFA1	Deletion	DEFA3	Deletion
NA11992_1	REFSEQ	DEFA1	Insertion	DEFA1	Deletion	DEFA1	Deletion	DEFA1	Deletion	DEFA3	Deletion
NA11829_1	REFSEQ	DEFA1	Insertion	DEFA1	Deletion	DEFA1	Deletion	DEFA1	Deletion	DEFA3	Deletion
NA06993_2	REFSEQ	DEFA1	Insertion	DEFA1	Deletion	DEFA1	Deletion	DEFA1	Deletion	DEFA3	Deletion
NA07000_1	REFSEQ	DEFA1	Insertion	DEFA1	Deletion	DEFA1	Deletion	DEFA1	Deletion	DEFA3	Deletion
NA12057_1	REFSEQ	DEFA1	Insertion	DEFA1	Deletion	DEFA1	Deletion	DEFA1	Deletion	DEFA3	Deletion
NA12003_2	REFSEQ	DEFA1	Deletion	DEFA1	Insertion	DEFA1	Deletion	DEFA1	Deletion	DEFA3	Deletion
