# Supplementary material for: Inferring mechanisms of copy number change from haplotype structures at the human DEFA1A3 locus
Source: BMC Genomics. 2014 Jul 21;15(1):614. doi: 10.1186/1471-2164-15-614 (PMC4117965; doi:10.1186/1471-2164-15-614)
Supplement: Supplementary file 3 — Additional file 3: DEFA1A3 read depth copy number estimates. DEFA1A3 copy numbers estimated for 1047 of the 1000 Genomes samples using read depth. (CSV 20 KB) [file 12864_2014_6306_MOESM3_ESM.csv]

Sample	Group	Population	DEFA1A3 CN estimate
NA19625	AFR	ASW	8
NA19700	AFR	ASW	9
NA19701	AFR	ASW	10
NA19703	AFR	ASW	5
NA19704	AFR	ASW	7
NA19707	AFR	ASW	9
NA19711	AFR	ASW	5
NA19712	AFR	ASW	8
NA19713	AFR	ASW	8
NA19818	AFR	ASW	6
NA19819	AFR	ASW	5
NA19834	AFR	ASW	7
NA19835	AFR	ASW	9
NA19900	AFR	ASW	8
NA19901	AFR	ASW	9
NA19904	AFR	ASW	7
NA19908	AFR	ASW	7
NA19909	AFR	ASW	5
NA19914	AFR	ASW	7
NA19916	AFR	ASW	9
NA19917	AFR	ASW	9
NA19920	AFR	ASW	9
NA19921	AFR	ASW	9
NA19922	AFR	ASW	6
NA19923	AFR	ASW	7
NA19982	AFR	ASW	10
NA19984	AFR	ASW	5
NA19985	AFR	ASW	8
NA20126	AFR	ASW	8
NA20127	AFR	ASW	6
NA20276	AFR	ASW	6
NA20278	AFR	ASW	8
NA20281	AFR	ASW	6
NA20282	AFR	ASW	5
NA20287	AFR	ASW	8
NA20289	AFR	ASW	6
NA20291	AFR	ASW	5
NA20294	AFR	ASW	4
NA20296	AFR	ASW	5
NA20298	AFR	ASW	6
NA20299	AFR	ASW	7
NA20314	AFR	ASW	5
NA20317	AFR	ASW	8
NA20322	AFR	ASW	6
NA20332	AFR	ASW	6
NA20334	AFR	ASW	8
NA20336	AFR	ASW	8
NA20339	AFR	ASW	7
NA20340	AFR	ASW	6
NA20341	AFR	ASW	8
NA20342	AFR	ASW	10
NA20344	AFR	ASW	11
NA20346	AFR	ASW	6
NA20348	AFR	ASW	7
NA20351	AFR	ASW	11
NA20356	AFR	ASW	6
NA20357	AFR	ASW	15
NA20359	AFR	ASW	9
NA20412	AFR	ASW	8
NA19020	AFR	LWK	7
NA19028	AFR	LWK	6
NA19035	AFR	LWK	9
NA19036	AFR	LWK	6
NA19038	AFR	LWK	7
NA19041	AFR	LWK	7
NA19307	AFR	LWK	5
NA19308	AFR	LWK	6
NA19309	AFR	LWK	8
NA19310	AFR	LWK	7
NA19311	AFR	LWK	12
NA19312	AFR	LWK	5
NA19313	AFR	LWK	4
NA19315	AFR	LWK	7
NA19316	AFR	LWK	9
NA19317	AFR	LWK	6
NA19318	AFR	LWK	5
NA19319	AFR	LWK	8
NA19321	AFR	LWK	6
NA19324	AFR	LWK	10
NA19327	AFR	LWK	8
NA19328	AFR	LWK	7
NA19331	AFR	LWK	5
NA19332	AFR	LWK	8
NA19334	AFR	LWK	6
NA19338	AFR	LWK	7
NA19346	AFR	LWK	9
NA19347	AFR	LWK	6
NA19350	AFR	LWK	10
NA19351	AFR	LWK	4
NA19355	AFR	LWK	12
NA19360	AFR	LWK	10
NA19372	AFR	LWK	6
NA19374	AFR	LWK	7
NA19375	AFR	LWK	7
NA19376	AFR	LWK	16
NA19377	AFR	LWK	6
NA19379	AFR	LWK	7
NA19380	AFR	LWK	12
NA19383	AFR	LWK	6
NA19384	AFR	LWK	5
NA19385	AFR	LWK	7
NA19390	AFR	LWK	6
NA19391	AFR	LWK	7
NA19393	AFR	LWK	5
NA19394	AFR	LWK	6
NA19395	AFR	LWK	6
NA19397	AFR	LWK	5
NA19399	AFR	LWK	7
NA19401	AFR	LWK	7
NA19403	AFR	LWK	9
NA19404	AFR	LWK	7
NA19428	AFR	LWK	8
NA19429	AFR	LWK	7
NA19430	AFR	LWK	8
NA19431	AFR	LWK	5
NA19434	AFR	LWK	10
NA19435	AFR	LWK	7
NA19436	AFR	LWK	10
NA19437	AFR	LWK	4
NA19438	AFR	LWK	12
NA19439	AFR	LWK	5
NA19440	AFR	LWK	15
NA19443	AFR	LWK	5
NA19445	AFR	LWK	8
NA19446	AFR	LWK	3
NA19448	AFR	LWK	7
NA19449	AFR	LWK	8
NA19451	AFR	LWK	8
NA19452	AFR	LWK	7
NA19455	AFR	LWK	7
NA19456	AFR	LWK	6
NA19457	AFR	LWK	11
NA19461	AFR	LWK	7
NA19462	AFR	LWK	5
NA19463	AFR	LWK	9
NA19466	AFR	LWK	6
NA19467	AFR	LWK	5
NA19468	AFR	LWK	6
NA19471	AFR	LWK	6
NA19472	AFR	LWK	5
NA19473	AFR	LWK	9
NA19474	AFR	LWK	7
NA18486	AFR	YRI	7
NA18489	AFR	YRI	5
NA18498	AFR	YRI	8
NA18499	AFR	YRI	5
NA18501	AFR	YRI	6
NA18502	AFR	YRI	8
NA18504	AFR	YRI	7
NA18505	AFR	YRI	8
NA18507	AFR	YRI	8
NA18508	AFR	YRI	7
NA18510	AFR	YRI	6
NA18511	AFR	YRI	7
NA18516	AFR	YRI	5
NA18517	AFR	YRI	5
NA18519	AFR	YRI	6
NA18520	AFR	YRI	7
NA18522	AFR	YRI	11
NA18523	AFR	YRI	7
NA18853	AFR	YRI	6
NA18856	AFR	YRI	7
NA18858	AFR	YRI	5
NA18861	AFR	YRI	7
NA18867	AFR	YRI	8
NA18868	AFR	YRI	9
NA18870	AFR	YRI	17
NA18871	AFR	YRI	6
NA18873	AFR	YRI	8
NA18874	AFR	YRI	5
NA18907	AFR	YRI	7
NA18908	AFR	YRI	6
NA18909	AFR	YRI	6
NA18910	AFR	YRI	8
NA18912	AFR	YRI	6
NA18916	AFR	YRI	6
NA18917	AFR	YRI	6
NA18923	AFR	YRI	6
NA18924	AFR	YRI	6
NA18933	AFR	YRI	11
NA18934	AFR	YRI	6
NA19093	AFR	YRI	8
NA19095	AFR	YRI	4
NA19096	AFR	YRI	7
NA19098	AFR	YRI	7
NA19099	AFR	YRI	6
NA19102	AFR	YRI	5
NA19107	AFR	YRI	8
NA19108	AFR	YRI	7
NA19113	AFR	YRI	7
NA19114	AFR	YRI	8
NA19116	AFR	YRI	6
NA19117	AFR	YRI	8
NA19118	AFR	YRI	8
NA19119	AFR	YRI	13
NA19121	AFR	YRI	8
NA19129	AFR	YRI	15
NA19130	AFR	YRI	7
NA19131	AFR	YRI	7
NA19137	AFR	YRI	6
NA19138	AFR	YRI	6
NA19146	AFR	YRI	8
NA19147	AFR	YRI	8
NA19149	AFR	YRI	8
NA19152	AFR	YRI	5
NA19160	AFR	YRI	8
NA19171	AFR	YRI	8
NA19172	AFR	YRI	9
NA19175	AFR	YRI	7
NA19185	AFR	YRI	7
NA19189	AFR	YRI	6
NA19190	AFR	YRI	9
NA19197	AFR	YRI	3
NA19198	AFR	YRI	7
NA19200	AFR	YRI	6
NA19204	AFR	YRI	4
NA19207	AFR	YRI	7
NA19209	AFR	YRI	7
NA19213	AFR	YRI	8
NA19222	AFR	YRI	4
NA19223	AFR	YRI	5
NA19225	AFR	YRI	9
NA19235	AFR	YRI	6
NA19236	AFR	YRI	6
NA19247	AFR	YRI	9
NA19248	AFR	YRI	6
NA19256	AFR	YRI	5
NA19257	AFR	YRI	7
HG01112	AMR	CLM	9
HG01113	AMR	CLM	7
HG01124	AMR	CLM	5
HG01125	AMR	CLM	5
HG01133	AMR	CLM	6
HG01134	AMR	CLM	7
HG01136	AMR	CLM	5
HG01137	AMR	CLM	8
HG01140	AMR	CLM	6
HG01148	AMR	CLM	8
HG01149	AMR	CLM	6
HG01250	AMR	CLM	6
HG01251	AMR	CLM	5
HG01257	AMR	CLM	7
HG01259	AMR	CLM	7
HG01271	AMR	CLM	5
HG01272	AMR	CLM	7
HG01275	AMR	CLM	10
HG01277	AMR	CLM	6
HG01342	AMR	CLM	5
HG01344	AMR	CLM	7
HG01345	AMR	CLM	6
HG01350	AMR	CLM	6
HG01351	AMR	CLM	10
HG01353	AMR	CLM	9
HG01354	AMR	CLM	6
HG01356	AMR	CLM	7
HG01357	AMR	CLM	6
HG01359	AMR	CLM	9
HG01360	AMR	CLM	8
HG01365	AMR	CLM	8
HG01366	AMR	CLM	6
HG01374	AMR	CLM	5
HG01375	AMR	CLM	9
HG01377	AMR	CLM	5
HG01378	AMR	CLM	7
HG01383	AMR	CLM	9
HG01384	AMR	CLM	6
HG01389	AMR	CLM	7
HG01390	AMR	CLM	5
HG01437	AMR	CLM	11
HG01440	AMR	CLM	6
HG01441	AMR	CLM	11
HG01455	AMR	CLM	6
HG01456	AMR	CLM	6
HG01461	AMR	CLM	9
HG01462	AMR	CLM	7
HG01465	AMR	CLM	9
HG01488	AMR	CLM	9
HG01489	AMR	CLM	11
HG01491	AMR	CLM	5
HG01492	AMR	CLM	8
HG01494	AMR	CLM	6
HG01495	AMR	CLM	7
HG01497	AMR	CLM	6
HG01498	AMR	CLM	6
HG01550	AMR	CLM	6
HG01551	AMR	CLM	8
NA19648	AMR	MXL	8
NA19651	AMR	MXL	6
NA19652	AMR	MXL	7
NA19654	AMR	MXL	7
NA19655	AMR	MXL	7
NA19657	AMR	MXL	5
NA19660	AMR	MXL	6
NA19661	AMR	MXL	8
NA19663	AMR	MXL	7
NA19664	AMR	MXL	7
NA19675	AMR	MXL	6
NA19676	AMR	MXL	9
NA19678	AMR	MXL	8
NA19679	AMR	MXL	6
NA19681	AMR	MXL	6
NA19682	AMR	MXL	7
NA19684	AMR	MXL	6
NA19685	AMR	MXL	7
NA19716	AMR	MXL	7
NA19717	AMR	MXL	7
NA19719	AMR	MXL	9
NA19720	AMR	MXL	7
NA19722	AMR	MXL	5
NA19723	AMR	MXL	9
NA19725	AMR	MXL	7
NA19726	AMR	MXL	7
NA19728	AMR	MXL	6
NA19729	AMR	MXL	8
NA19731	AMR	MXL	6
NA19732	AMR	MXL	8
NA19734	AMR	MXL	9
NA19735	AMR	MXL	7
NA19740	AMR	MXL	5
NA19741	AMR	MXL	6
NA19746	AMR	MXL	6
NA19747	AMR	MXL	5
NA19749	AMR	MXL	7
NA19750	AMR	MXL	9
NA19752	AMR	MXL	9
NA19755	AMR	MXL	6
NA19756	AMR	MXL	6
NA19758	AMR	MXL	6
NA19759	AMR	MXL	8
NA19761	AMR	MXL	6
NA19762	AMR	MXL	5
NA19764	AMR	MXL	7
NA19770	AMR	MXL	9
NA19771	AMR	MXL	8
NA19773	AMR	MXL	5
NA19774	AMR	MXL	5
NA19776	AMR	MXL	6
NA19777	AMR	MXL	8
NA19779	AMR	MXL	6
NA19780	AMR	MXL	8
NA19782	AMR	MXL	5
NA19783	AMR	MXL	5
NA19785	AMR	MXL	5
NA19786	AMR	MXL	5
NA19788	AMR	MXL	5
NA19789	AMR	MXL	7
NA19794	AMR	MXL	5
NA19795	AMR	MXL	10
HG00553	AMR	PUR	5
HG00554	AMR	PUR	7
HG00637	AMR	PUR	10
HG00638	AMR	PUR	5
HG00640	AMR	PUR	4
HG00641	AMR	PUR	6
HG00731	AMR	PUR	6
HG00732	AMR	PUR	8
HG00734	AMR	PUR	7
HG00736	AMR	PUR	7
HG00737	AMR	PUR	9
HG00740	AMR	PUR	8
HG01047	AMR	PUR	6
HG01048	AMR	PUR	6
HG01051	AMR	PUR	6
HG01052	AMR	PUR	11
HG01055	AMR	PUR	8
HG01060	AMR	PUR	9
HG01061	AMR	PUR	13
HG01066	AMR	PUR	5
HG01067	AMR	PUR	11
HG01069	AMR	PUR	4
HG01070	AMR	PUR	7
HG01072	AMR	PUR	5
HG01073	AMR	PUR	9
HG01075	AMR	PUR	7
HG01079	AMR	PUR	8
HG01080	AMR	PUR	9
HG01082	AMR	PUR	5
HG01083	AMR	PUR	10
HG01085	AMR	PUR	7
HG01095	AMR	PUR	8
HG01097	AMR	PUR	9
HG01098	AMR	PUR	5
HG01101	AMR	PUR	5
HG01102	AMR	PUR	5
HG01104	AMR	PUR	7
HG01105	AMR	PUR	7
HG01107	AMR	PUR	10
HG01108	AMR	PUR	9
HG01167	AMR	PUR	6
HG01168	AMR	PUR	7
HG01170	AMR	PUR	6
HG01171	AMR	PUR	5
HG01173	AMR	PUR	8
HG01174	AMR	PUR	7
HG01176	AMR	PUR	7
HG01183	AMR	PUR	11
HG01187	AMR	PUR	9
HG01188	AMR	PUR	8
HG01190	AMR	PUR	7
HG01191	AMR	PUR	8
HG01197	AMR	PUR	11
HG01198	AMR	PUR	8
HG01204	AMR	PUR	8
NA18525	ASN	CHB	7
NA18526	ASN	CHB	8
NA18528	ASN	CHB	5
NA18530	ASN	CHB	6
NA18532	ASN	CHB	7
NA18534	ASN	CHB	9
NA18535	ASN	CHB	5
NA18536	ASN	CHB	6
NA18537	ASN	CHB	7
NA18538	ASN	CHB	13
NA18539	ASN	CHB	9
NA18541	ASN	CHB	6
NA18542	ASN	CHB	8
NA18543	ASN	CHB	5
NA18544	ASN	CHB	7
NA18545	ASN	CHB	9
NA18546	ASN	CHB	9
NA18547	ASN	CHB	7
NA18548	ASN	CHB	10
NA18549	ASN	CHB	5
NA18550	ASN	CHB	8
NA18552	ASN	CHB	7
NA18553	ASN	CHB	8
NA18555	ASN	CHB	10
NA18557	ASN	CHB	7
NA18558	ASN	CHB	5
NA18559	ASN	CHB	9
NA18560	ASN	CHB	10
NA18561	ASN	CHB	8
NA18562	ASN	CHB	9
NA18563	ASN	CHB	7
NA18564	ASN	CHB	6
NA18565	ASN	CHB	7
NA18566	ASN	CHB	5
NA18567	ASN	CHB	9
NA18570	ASN	CHB	5
NA18571	ASN	CHB	9
NA18572	ASN	CHB	12
NA18573	ASN	CHB	7
NA18574	ASN	CHB	7
NA18577	ASN	CHB	4
NA18579	ASN	CHB	8
NA18582	ASN	CHB	7
NA18592	ASN	CHB	7
NA18593	ASN	CHB	7
NA18595	ASN	CHB	7
NA18596	ASN	CHB	7
NA18597	ASN	CHB	5
NA18599	ASN	CHB	7
NA18602	ASN	CHB	14
NA18603	ASN	CHB	11
NA18605	ASN	CHB	5
NA18606	ASN	CHB	7
NA18608	ASN	CHB	9
NA18609	ASN	CHB	7
NA18610	ASN	CHB	11
NA18611	ASN	CHB	7
NA18612	ASN	CHB	6
NA18613	ASN	CHB	10
NA18614	ASN	CHB	9
NA18615	ASN	CHB	6
NA18616	ASN	CHB	9
NA18617	ASN	CHB	7
NA18618	ASN	CHB	9
NA18619	ASN	CHB	7
NA18620	ASN	CHB	5
NA18621	ASN	CHB	6
NA18622	ASN	CHB	7
NA18623	ASN	CHB	7
NA18624	ASN	CHB	6
NA18626	ASN	CHB	7
NA18627	ASN	CHB	11
NA18628	ASN	CHB	5
NA18630	ASN	CHB	8
NA18631	ASN	CHB	7
NA18632	ASN	CHB	5
NA18633	ASN	CHB	8
NA18634	ASN	CHB	6
NA18635	ASN	CHB	12
NA18636	ASN	CHB	9
NA18637	ASN	CHB	6
NA18638	ASN	CHB	9
NA18639	ASN	CHB	7
NA18640	ASN	CHB	8
NA18641	ASN	CHB	9
NA18642	ASN	CHB	7
NA18643	ASN	CHB	10
NA18645	ASN	CHB	6
NA18647	ASN	CHB	7
NA18740	ASN	CHB	12
NA18745	ASN	CHB	7
NA18747	ASN	CHB	8
NA18748	ASN	CHB	11
NA18749	ASN	CHB	7
NA18757	ASN	CHB	7
HG00403	ASN	CHS	7
HG00404	ASN	CHS	9
HG00406	ASN	CHS	9
HG00407	ASN	CHS	7
HG00419	ASN	CHS	9
HG00421	ASN	CHS	11
HG00422	ASN	CHS	6
HG00428	ASN	CHS	8
HG00436	ASN	CHS	6
HG00437	ASN	CHS	9
HG00442	ASN	CHS	6
HG00443	ASN	CHS	6
HG00445	ASN	CHS	7
HG00446	ASN	CHS	9
HG00448	ASN	CHS	7
HG00449	ASN	CHS	13
HG00451	ASN	CHS	9
HG00452	ASN	CHS	9
HG00457	ASN	CHS	12
HG00458	ASN	CHS	7
HG00463	ASN	CHS	7
HG00464	ASN	CHS	6
HG00472	ASN	CHS	7
HG00473	ASN	CHS	7
HG00475	ASN	CHS	15
HG00476	ASN	CHS	11
HG00478	ASN	CHS	6
HG00479	ASN	CHS	7
HG00500	ASN	CHS	7
HG00501	ASN	CHS	8
HG00513	ASN	CHS	11
HG00524	ASN	CHS	8
HG00525	ASN	CHS	10
HG00530	ASN	CHS	6
HG00531	ASN	CHS	6
HG00533	ASN	CHS	14
HG00534	ASN	CHS	7
HG00536	ASN	CHS	4
HG00537	ASN	CHS	12
HG00542	ASN	CHS	11
HG00543	ASN	CHS	7
HG00556	ASN	CHS	8
HG00557	ASN	CHS	8
HG00559	ASN	CHS	11
HG00560	ASN	CHS	8
HG00565	ASN	CHS	6
HG00566	ASN	CHS	11
HG00580	ASN	CHS	13
HG00581	ASN	CHS	8
HG00583	ASN	CHS	6
HG00584	ASN	CHS	6
HG00589	ASN	CHS	7
HG00590	ASN	CHS	8
HG00592	ASN	CHS	7
HG00593	ASN	CHS	6
HG00595	ASN	CHS	6
HG00596	ASN	CHS	8
HG00607	ASN	CHS	9
HG00608	ASN	CHS	6
HG00610	ASN	CHS	6
HG00611	ASN	CHS	7
HG00613	ASN	CHS	9
HG00614	ASN	CHS	9
HG00619	ASN	CHS	8
HG00620	ASN	CHS	7
HG00625	ASN	CHS	8
HG00626	ASN	CHS	8
HG00628	ASN	CHS	9
HG00629	ASN	CHS	8
HG00634	ASN	CHS	7
HG00635	ASN	CHS	7
HG00650	ASN	CHS	10
HG00651	ASN	CHS	7
HG00653	ASN	CHS	6
HG00654	ASN	CHS	13
HG00656	ASN	CHS	4
HG00657	ASN	CHS	4
HG00662	ASN	CHS	7
HG00663	ASN	CHS	9
HG00671	ASN	CHS	5
HG00672	ASN	CHS	6
HG00683	ASN	CHS	12
HG00684	ASN	CHS	7
HG00689	ASN	CHS	6
HG00690	ASN	CHS	8
HG00692	ASN	CHS	6
HG00693	ASN	CHS	7
HG00698	ASN	CHS	4
HG00699	ASN	CHS	9
HG00701	ASN	CHS	12
HG00702	ASN	CHS	4
HG00704	ASN	CHS	8
HG00705	ASN	CHS	10
HG00707	ASN	CHS	6
HG00708	ASN	CHS	11
NA18939	ASN	JPT	9
NA18940	ASN	JPT	6
NA18941	ASN	JPT	6
NA18942	ASN	JPT	13
NA18943	ASN	JPT	11
NA18944	ASN	JPT	9
NA18945	ASN	JPT	7
NA18946	ASN	JPT	14
NA18947	ASN	JPT	8
NA18948	ASN	JPT	6
NA18949	ASN	JPT	11
NA18950	ASN	JPT	6
NA18951	ASN	JPT	9
NA18952	ASN	JPT	14
NA18953	ASN	JPT	6
NA18954	ASN	JPT	9
NA18956	ASN	JPT	11
NA18957	ASN	JPT	12
NA18959	ASN	JPT	11
NA18960	ASN	JPT	15
NA18961	ASN	JPT	11
NA18962	ASN	JPT	6
NA18963	ASN	JPT	5
NA18964	ASN	JPT	6
NA18965	ASN	JPT	5
NA18966	ASN	JPT	9
NA18968	ASN	JPT	16
NA18971	ASN	JPT	6
NA18972	ASN	JPT	7
NA18973	ASN	JPT	9
NA18974	ASN	JPT	11
NA18975	ASN	JPT	5
NA18976	ASN	JPT	11
NA18977	ASN	JPT	8
NA18978	ASN	JPT	12
NA18980	ASN	JPT	16
NA18981	ASN	JPT	9
NA18982	ASN	JPT	10
NA18983	ASN	JPT	10
NA18984	ASN	JPT	7
NA18985	ASN	JPT	13
NA18986	ASN	JPT	6
NA18987	ASN	JPT	7
NA18988	ASN	JPT	9
NA18989	ASN	JPT	4
NA18990	ASN	JPT	14
NA18992	ASN	JPT	8
NA18994	ASN	JPT	10
NA18995	ASN	JPT	7
NA18998	ASN	JPT	12
NA18999	ASN	JPT	11
NA19000	ASN	JPT	7
NA19002	ASN	JPT	8
NA19003	ASN	JPT	13
NA19004	ASN	JPT	6
NA19005	ASN	JPT	10
NA19007	ASN	JPT	9
NA19009	ASN	JPT	4
NA19010	ASN	JPT	9
NA19012	ASN	JPT	7
NA19054	ASN	JPT	12
NA19055	ASN	JPT	9
NA19056	ASN	JPT	6
NA19057	ASN	JPT	7
NA19058	ASN	JPT	7
NA19059	ASN	JPT	5
NA19060	ASN	JPT	10
NA19062	ASN	JPT	8
NA19063	ASN	JPT	13
NA19064	ASN	JPT	5
NA19065	ASN	JPT	5
NA19066	ASN	JPT	13
NA19067	ASN	JPT	5
NA19068	ASN	JPT	13
NA19070	ASN	JPT	5
NA19072	ASN	JPT	5
NA19074	ASN	JPT	11
NA19075	ASN	JPT	11
NA19076	ASN	JPT	4
NA19077	ASN	JPT	6
NA19078	ASN	JPT	14
NA19079	ASN	JPT	11
NA19080	ASN	JPT	7
NA19081	ASN	JPT	12
NA19082	ASN	JPT	8
NA19083	ASN	JPT	6
NA19084	ASN	JPT	9
NA19085	ASN	JPT	7
NA19087	ASN	JPT	9
NA19088	ASN	JPT	6
NA06984	EUR	CEU	4
NA06986	EUR	CEU	6
NA06989	EUR	CEU	9
NA06994	EUR	CEU	6
NA07000	EUR	CEU	8
NA07037	EUR	CEU	6
NA07048	EUR	CEU	5
NA07051	EUR	CEU	10
NA07056	EUR	CEU	5
NA07347	EUR	CEU	8
NA07357	EUR	CEU	10
NA10847	EUR	CEU	8
NA10851	EUR	CEU	7
NA11829	EUR	CEU	8
NA11830	EUR	CEU	11
NA11831	EUR	CEU	7
NA11843	EUR	CEU	6
NA11892	EUR	CEU	8
NA11893	EUR	CEU	4
NA11894	EUR	CEU	5
NA11919	EUR	CEU	8
NA11920	EUR	CEU	5
NA11930	EUR	CEU	5
NA11931	EUR	CEU	7
NA11932	EUR	CEU	8
NA11933	EUR	CEU	8
NA11992	EUR	CEU	7
NA11994	EUR	CEU	7
NA11995	EUR	CEU	9
NA12003	EUR	CEU	8
NA12004	EUR	CEU	7
NA12006	EUR	CEU	8
NA12043	EUR	CEU	7
NA12044	EUR	CEU	7
NA12045	EUR	CEU	12
NA12046	EUR	CEU	4
NA12058	EUR	CEU	8
NA12144	EUR	CEU	8
NA12154	EUR	CEU	8
NA12155	EUR	CEU	9
NA12249	EUR	CEU	9
NA12272	EUR	CEU	6
NA12273	EUR	CEU	8
NA12275	EUR	CEU	9
NA12282	EUR	CEU	5
NA12283	EUR	CEU	11
NA12286	EUR	CEU	6
NA12287	EUR	CEU	6
NA12340	EUR	CEU	8
NA12341	EUR	CEU	6
NA12342	EUR	CEU	10
NA12347	EUR	CEU	10
NA12348	EUR	CEU	8
NA12383	EUR	CEU	8
NA12399	EUR	CEU	9
NA12400	EUR	CEU	6
NA12413	EUR	CEU	8
NA12489	EUR	CEU	5
NA12546	EUR	CEU	9
NA12716	EUR	CEU	11
NA12717	EUR	CEU	8
NA12718	EUR	CEU	4
NA12748	EUR	CEU	6
NA12749	EUR	CEU	5
NA12750	EUR	CEU	6
NA12751	EUR	CEU	7
NA12761	EUR	CEU	9
NA12763	EUR	CEU	7
NA12775	EUR	CEU	8
NA12777	EUR	CEU	6
NA12778	EUR	CEU	6
NA12812	EUR	CEU	10
NA12814	EUR	CEU	6
NA12815	EUR	CEU	10
NA12827	EUR	CEU	8
NA12829	EUR	CEU	4
NA12830	EUR	CEU	10
NA12842	EUR	CEU	8
NA12843	EUR	CEU	6
NA12872	EUR	CEU	10
NA12873	EUR	CEU	8
NA12874	EUR	CEU	8
NA12889	EUR	CEU	8
NA12890	EUR	CEU	5
HG00171	EUR	FIN	4
HG00173	EUR	FIN	9
HG00174	EUR	FIN	8
HG00176	EUR	FIN	9
HG00177	EUR	FIN	8
HG00178	EUR	FIN	5
HG00179	EUR	FIN	6
HG00180	EUR	FIN	11
HG00182	EUR	FIN	8
HG00183	EUR	FIN	11
HG00185	EUR	FIN	7
HG00186	EUR	FIN	7
HG00187	EUR	FIN	5
HG00188	EUR	FIN	4
HG00189	EUR	FIN	7
HG00190	EUR	FIN	8
HG00266	EUR	FIN	9
HG00267	EUR	FIN	6
HG00268	EUR	FIN	9
HG00269	EUR	FIN	11
HG00271	EUR	FIN	7
HG00272	EUR	FIN	8
HG00273	EUR	FIN	7
HG00274	EUR	FIN	10
HG00275	EUR	FIN	7
HG00276	EUR	FIN	10
HG00277	EUR	FIN	8
HG00278	EUR	FIN	5
HG00280	EUR	FIN	10
HG00281	EUR	FIN	11
HG00282	EUR	FIN	7
HG00284	EUR	FIN	9
HG00285	EUR	FIN	9
HG00306	EUR	FIN	7
HG00309	EUR	FIN	6
HG00310	EUR	FIN	9
HG00311	EUR	FIN	7
HG00313	EUR	FIN	9
HG00315	EUR	FIN	11
HG00318	EUR	FIN	8
HG00319	EUR	FIN	5
HG00320	EUR	FIN	7
HG00321	EUR	FIN	9
HG00323	EUR	FIN	11
HG00324	EUR	FIN	8
HG00325	EUR	FIN	9
HG00326	EUR	FIN	8
HG00327	EUR	FIN	4
HG00328	EUR	FIN	5
HG00329	EUR	FIN	7
HG00330	EUR	FIN	5
HG00331	EUR	FIN	9
HG00332	EUR	FIN	6
HG00334	EUR	FIN	7
HG00335	EUR	FIN	8
HG00336	EUR	FIN	11
HG00337	EUR	FIN	7
HG00338	EUR	FIN	7
HG00339	EUR	FIN	11
HG00341	EUR	FIN	7
HG00342	EUR	FIN	9
HG00343	EUR	FIN	9
HG00344	EUR	FIN	6
HG00345	EUR	FIN	6
HG00346	EUR	FIN	7
HG00349	EUR	FIN	8
HG00350	EUR	FIN	9
HG00351	EUR	FIN	7
HG00353	EUR	FIN	9
HG00355	EUR	FIN	9
HG00356	EUR	FIN	11
HG00357	EUR	FIN	9
HG00358	EUR	FIN	10
HG00360	EUR	FIN	6
HG00361	EUR	FIN	12
HG00362	EUR	FIN	4
HG00364	EUR	FIN	6
HG00366	EUR	FIN	6
HG00367	EUR	FIN	7
HG00369	EUR	FIN	6
HG00372	EUR	FIN	6
HG00373	EUR	FIN	7
HG00375	EUR	FIN	7
HG00376	EUR	FIN	9
HG00378	EUR	FIN	10
HG00381	EUR	FIN	8
HG00382	EUR	FIN	5
HG00383	EUR	FIN	4
HG00384	EUR	FIN	5
HG00096	EUR	GBR	15
HG00097	EUR	GBR	8
HG00099	EUR	GBR	11
HG00100	EUR	GBR	7
HG00101	EUR	GBR	6
HG00102	EUR	GBR	9
HG00103	EUR	GBR	5
HG00106	EUR	GBR	8
HG00108	EUR	GBR	5
HG00109	EUR	GBR	5
HG00110	EUR	GBR	7
HG00111	EUR	GBR	7
HG00112	EUR	GBR	9
HG00113	EUR	GBR	6
HG00114	EUR	GBR	7
HG00116	EUR	GBR	6
HG00117	EUR	GBR	6
HG00118	EUR	GBR	6
HG00119	EUR	GBR	8
HG00120	EUR	GBR	4
HG00121	EUR	GBR	6
HG00122	EUR	GBR	7
HG00123	EUR	GBR	10
HG00124	EUR	GBR	5
HG00125	EUR	GBR	10
HG00126	EUR	GBR	11
HG00127	EUR	GBR	10
HG00128	EUR	GBR	9
HG00129	EUR	GBR	12
HG00130	EUR	GBR	8
HG00131	EUR	GBR	10
HG00133	EUR	GBR	8
HG00136	EUR	GBR	9
HG00137	EUR	GBR	8
HG00138	EUR	GBR	9
HG00139	EUR	GBR	7
HG00140	EUR	GBR	5
HG00141	EUR	GBR	7
HG00142	EUR	GBR	4
HG00143	EUR	GBR	4
HG00146	EUR	GBR	5
HG00148	EUR	GBR	5
HG00149	EUR	GBR	9
HG00150	EUR	GBR	6
HG00151	EUR	GBR	6
HG00154	EUR	GBR	5
HG00155	EUR	GBR	10
HG00158	EUR	GBR	6
HG00159	EUR	GBR	7
HG00160	EUR	GBR	7
HG00231	EUR	GBR	8
HG00232	EUR	GBR	9
HG00233	EUR	GBR	9
HG00234	EUR	GBR	8
HG00235	EUR	GBR	4
HG00236	EUR	GBR	8
HG00237	EUR	GBR	10
HG00238	EUR	GBR	10
HG00239	EUR	GBR	9
HG00240	EUR	GBR	6
HG00242	EUR	GBR	4
HG00243	EUR	GBR	5
HG00244	EUR	GBR	6
HG00245	EUR	GBR	6
HG00246	EUR	GBR	5
HG00250	EUR	GBR	9
HG00251	EUR	GBR	6
HG00252	EUR	GBR	6
HG00253	EUR	GBR	6
HG00254	EUR	GBR	9
HG00255	EUR	GBR	10
HG00256	EUR	GBR	7
HG00257	EUR	GBR	11
HG00258	EUR	GBR	7
HG00259	EUR	GBR	7
HG00260	EUR	GBR	7
HG00261	EUR	GBR	7
HG00262	EUR	GBR	9
HG00263	EUR	GBR	9
HG00264	EUR	GBR	5
HG00265	EUR	GBR	5
HG01334	EUR	GBR	5
HG01515	EUR	IBS	8
HG01516	EUR	IBS	8
HG01518	EUR	IBS	6
HG01519	EUR	IBS	8
HG01521	EUR	IBS	9
HG01522	EUR	IBS	7
HG01617	EUR	IBS	9
HG01618	EUR	IBS	8
HG01619	EUR	IBS	7
HG01620	EUR	IBS	9
HG01623	EUR	IBS	7
HG01624	EUR	IBS	9
HG01625	EUR	IBS	7
HG01626	EUR	IBS	7
NA20502	EUR	TSI	6
NA20503	EUR	TSI	10
NA20504	EUR	TSI	4
NA20505	EUR	TSI	10
NA20506	EUR	TSI	7
NA20507	EUR	TSI	9
NA20508	EUR	TSI	6
NA20509	EUR	TSI	5
NA20510	EUR	TSI	6
NA20512	EUR	TSI	5
NA20513	EUR	TSI	8
NA20515	EUR	TSI	7
NA20516	EUR	TSI	7
NA20517	EUR	TSI	11
NA20518	EUR	TSI	6
NA20519	EUR	TSI	5
NA20520	EUR	TSI	8
NA20521	EUR	TSI	7
NA20522	EUR	TSI	7
NA20524	EUR	TSI	6
NA20525	EUR	TSI	13
NA20527	EUR	TSI	8
NA20528	EUR	TSI	6
NA20529	EUR	TSI	8
NA20530	EUR	TSI	5
NA20531	EUR	TSI	6
NA20532	EUR	TSI	5
NA20533	EUR	TSI	9
NA20535	EUR	TSI	7
NA20536	EUR	TSI	8
NA20538	EUR	TSI	8
NA20539	EUR	TSI	6
NA20540	EUR	TSI	5
NA20541	EUR	TSI	7
NA20542	EUR	TSI	7
NA20543	EUR	TSI	8
NA20544	EUR	TSI	10
NA20581	EUR	TSI	4
NA20582	EUR	TSI	6
NA20585	EUR	TSI	4
NA20586	EUR	TSI	5
NA20588	EUR	TSI	5
NA20589	EUR	TSI	7
NA20752	EUR	TSI	7
NA20753	EUR	TSI	8
NA20754	EUR	TSI	5
NA20755	EUR	TSI	7
NA20756	EUR	TSI	9
NA20757	EUR	TSI	7
NA20758	EUR	TSI	8
NA20759	EUR	TSI	8
NA20760	EUR	TSI	5
NA20761	EUR	TSI	6
NA20765	EUR	TSI	6
NA20766	EUR	TSI	9
NA20768	EUR	TSI	5
NA20769	EUR	TSI	7
NA20770	EUR	TSI	8
NA20771	EUR	TSI	7
NA20772	EUR	TSI	5
NA20773	EUR	TSI	10
NA20774	EUR	TSI	10
NA20775	EUR	TSI	8
NA20778	EUR	TSI	7
NA20783	EUR	TSI	7
NA20785	EUR	TSI	9
NA20786	EUR	TSI	8
NA20787	EUR	TSI	8
NA20790	EUR	TSI	5
NA20792	EUR	TSI	8
NA20795	EUR	TSI	7
NA20796	EUR	TSI	8
NA20797	EUR	TSI	5
NA20798	EUR	TSI	6
NA20799	EUR	TSI	9
NA20800	EUR	TSI	5
NA20801	EUR	TSI	7
NA20802	EUR	TSI	8
NA20803	EUR	TSI	7
NA20804	EUR	TSI	6
NA20805	EUR	TSI	6
NA20806	EUR	TSI	13
NA20807	EUR	TSI	5
NA20808	EUR	TSI	9
NA20809	EUR	TSI	9
NA20810	EUR	TSI	7
NA20811	EUR	TSI	6
NA20812	EUR	TSI	8
NA20813	EUR	TSI	6
NA20814	EUR	TSI	11
NA20815	EUR	TSI	9
NA20818	EUR	TSI	10
NA20819	EUR	TSI	9
NA20826	EUR	TSI	10
NA20828	EUR	TSI	9
