# Supplementary material for: Inferring mechanisms of copy number change from haplotype structures at the human DEFA1A3 locus
Source: BMC Genomics. 2014 Jul 21;15(1):614. doi: 10.1186/1471-2164-15-614 (PMC4117965; doi:10.1186/1471-2164-15-614)
Supplement: Supplementary file 4 — Additional file 4: DEFA1A3 haplotype classes. SNP genotypes and the DEFA1A3 haplotype classes assigned to the HapMap CEU and ECACC HRC samples (rs4300027 genotypes from Khan et al. [18]). (CSV 23 KB) [file 12864_2014_6306_MOESM4_ESM.csv]

Sample	Population	rs4300027	rs7826487	rs7825750	rs62487514	Haplotype Classes
NA06986	CEU2	CC	GG	TT	CC	Class1/Class1
NA12400	CEU2	CC	GG	TT	CC	Class1/Class1
C0043	HRC3	CC	GG	TT	CC	Class1/Class1
C0980	HRC3	CC	GG	TT	CC	Class1/Class1
C2025	HRC4	CC	GG	TT	CC	Class1/Class1
SG40	HRC5	CC	GG	TT	CC	Class1/Class1
UKTS8825	HRC5	CC	GG	TT	CC	Class1/Class1
NA12248	CEU1	CC	AG	CT	CC	Class1/Class2
NA12264	CEU1	CC	AG	CT	CC	Class1/Class2
NA12750	CEU1	CC	AG	CT	CC	Class1/Class2
NA12751	CEU1	CC	AG	CT	CC	Class1/Class2
NA06989	CEU2	CC	AG	CT	CC	Class1/Class2
NA07435	CEU2	CC	AG	CT	CC	Class1/Class2
NA11891	CEU2	CC	AG	CT	CC	Class1/Class2
NA12489	CEU2	CC	AG	CT	CC	Class1/Class2
NA12777	CEU2	CC	AG	CT	CC	Class1/Class2
NA12829	CEU2	CC	AG	CT	CC	Class1/Class2
NA12890	CEU2	CC	AG	CT	CC	Class1/Class2
C0147	HRC1	CC	AG	CT	CC	Class1/Class2
C0027	HRC1	CC	AG	CT	CC	Class1/Class2
C0194	HRC1	CC	AG	CT	CC	Class1/Class2
SG0042	HRC1	CC	AG	CT	CC	Class1/Class2
C0858	HRC1	CC	AG	CT	CC	Class1/Class2
C0863	HRC1	CC	AG	CT	CC	Class1/Class2
C0940	HRC1	CC	AG	CT	CC	Class1/Class2
C0917	HRC1	CC	AG	CT	CC	Class1/Class2
C0176	HRC1	CC	AG	CT	CC	Class1/Class2
C0978	HRC1	CC	AG	CT	CC	Class1/Class2
C0018	HRC2	CC	AG	CT	CC	Class1/Class2
C0180	HRC2	CC	AG	CT	CC	Class1/Class2
C0882	HRC2	CC	AG	CT	CC	Class1/Class2
C0192	HRC2	CC	AG	CT	CC	Class1/Class2
C0144	HRC3	CC	AG	CT	CC	Class1/Class2
C0153	HRC3	CC	AG	CT	CC	Class1/Class2
C0169	HRC3	CC	AG	CT	CC	Class1/Class2
C0158	HRC3	CC	AG	CT	CC	Class1/Class2
C0926	HRC3	CC	AG	CT	CC	Class1/Class2
C0965	HRC3	CC	AG	CT	CC	Class1/Class2
C0919	HRC3	CC	AG	CT	CC	Class1/Class2
C0133	HRC3	CC	AG	CT	CC	Class1/Class2
C2089	HRC4	CC	AG	CT	CC	Class1/Class2
C2120	HRC4	CC	AG	CT	CC	Class1/Class2
UKTS8992	HRC4	CC	AG	CT	CC	Class1/Class2
C2142	HRC4	CC	AG	CT	CC	Class1/Class2
C2027	HRC4	CC	AG	CT	CC	Class1/Class2
UKTS8670	HRC4	CC	AG	CT	CC	Class1/Class2
UKTS8740	HRC4	CC	AG	CT	CC	Class1/Class2
C2103	HRC4	CC	AG	CT	CC	Class1/Class2
C2048	HRC4	CC	AG	CT	CC	Class1/Class2
UKTS9046	HRC4	CC	AG	CT	CC	Class1/Class2
C2176	HRC4	CC	AG	CT	CC	Class1/Class2
C2143	HRC4	CC	AG	CT	CC	Class1/Class2
SG20	HRC5	CT	AG	CT	CC	Class1/Class2
SG59	HRC5	CC	AG	CT	CC	Class1/Class2
SG38	HRC5	CC	AG	CT	CC	Class1/Class2
SG95	HRC5	CC	AG	CT	CC	Class1/Class2
C2188	HRC5	CC	AG	CT	CC	Class1/Class2
SG89	HRC5	CC	AG	CT	CC	Class1/Class2
SG2	HRC5	CC	AG	CT	CC	Class1/Class2
SG102	HRC5	CT	AG	CT	CC	Class1/Class2
SG74	HRC5	CT	AG	CT	CC	Class1/Class2
SG57	HRC5	CC	AG	CT	CC	Class1/Class2
NA06994	CEU1	CT	AG	TT	AC	Class1/Exchange1
NA07345	CEU1	CT	AG	TT	AC	Class1/Exchange1
NA12146	CEU1	CT	AG	TT	AC	Class1/Exchange1
C0961	HRC1	CT	AG	TT	AC	Class1/Exchange1
C0864	HRC1	CT	AG	TT	AC	Class1/Exchange1
C0893	HRC2	CT	AG	TT	AC	Class1/Exchange1
C0166	HRC2	CT	AG	TT	AC	Class1/Exchange1
C0060	HRC2	CT	AG	TT	AC	Class1/Exchange1
C0168	HRC2	CT	AG	TT	AC	Class1/Exchange1
C0001	HRC2	CT	AG	TT	AC	Class1/Exchange1
C2174	HRC4	CT	AG	TT	AC	Class1/Exchange1
UKTS8989	HRC4	CT	AG	TT	AC	Class1/Exchange1
C2158	HRC4	CT	AG	TT	AC	Class1/Exchange1
UKTS9109	HRC4	CT	AG	TT	AC	Class1/Exchange1
NA11882	CEU1	CC	AG	TT	CC	Class1/Exchange2
NA12341	CEU2	CC	AG	TT	CC	Class1/Exchange2
C0066	HRC1	CC	AG	TT	CC	Class1/Exchange2
C0941	HRC1	CC	AG	TT	CC	Class1/Exchange2
C0070	HRC3	CC	AG	TT	CC	Class1/Exchange2
C0957	HRC3	CC	AG	TT	CC	Class1/Exchange2
C0199	HRC3	CC	AG	TT	CC	Class1/Exchange2
C0970	HRC3	CC	AG	TT	CC	Class1/Exchange2
C2182	HRC4	CC	AG	TT	CC	Class1/Exchange2
C2191	HRC4	CC	AG	TT	CC	Class1/Exchange2
C2081	HRC4	CC	AG	TT	CC	Class1/Exchange2
C2152	HRC5	CC	AG	TT	CC	Class1/Exchange2
SG101	HRC5	CC	AG	TT	CC	Class1/Exchange2
NA06993	CEU1	CT	AG	TT	CC	Class1/RefSeq
NA11829	CEU1	CT	AG	TT	CC	Class1/RefSeq
NA11832	CEU1	CT	AG	TT	CC	Class1/RefSeq
NA12005	CEU1	CT	AG	TT	CC	Class1/RefSeq
NA12760	CEU1	CT	AG	TT	CC	Class1/RefSeq
NA12812	CEU1	CT	AG	TT	CC	Class1/RefSeq
NA07347	CEU2	CT	AG	TT	CC	Class1/RefSeq
NA11918	CEU2	CT	AG	TT	CC	Class1/RefSeq
NA12348	CEU2	CT	AG	TT	CC	Class1/RefSeq
C0140	HRC1	CT	AG	TT	CC	Class1/RefSeq
C0722	HRC1	CT	AG	TT	CC	Class1/RefSeq
C0210	HRC1	CT	AG	TT	CC	Class1/RefSeq
C0150	HRC1	CT	AG	TT	CC	Class1/RefSeq
C0007	HRC1	CT	AG	TT	CC	Class1/RefSeq
C0034	HRC1	CT	AG	TT	CC	Class1/RefSeq
C0960	HRC1	CT	AG	TT	CC	Class1/RefSeq
C0204	HRC1	CT	AG	TT	CC	Class1/RefSeq
C0857	HRC1	CT	AG	TT	CC	Class1/RefSeq
C0183	HRC1	CT	AG	TT	CC	Class1/RefSeq
C0908	HRC1	CT	AG	TT	CC	Class1/RefSeq
C0739	HRC1	CT	AG	TT	CC	Class1/RefSeq
C0871	HRC2	CT	AG	TT	CC	Class1/RefSeq
C0085	HRC2	CT	AG	TT	CC	Class1/RefSeq
C0197	HRC2	CT	AG	TT	CC	Class1/RefSeq
SG0125	HRC2	CT	AG	TT	CC	Class1/RefSeq
C0040	HRC2	CT	AG	TT	CC	Class1/RefSeq
C0190	HRC2	CT	AG	TT	CC	Class1/RefSeq
C0098	HRC2	CT	AG	TT	CC	Class1/RefSeq
C0962	HRC3	CT	AG	TT	CC	Class1/RefSeq
C0112	HRC3	CT	AG	TT	CC	Class1/RefSeq
C0127	HRC3	CT	AG	TT	CC	Class1/RefSeq
C0039	HRC3	CT	AG	TT	CC	Class1/RefSeq
C0915	HRC3	CT	AG	TT	CC	Class1/RefSeq
C0193	HRC3	CT	AG	TT	CC	Class1/RefSeq
C0932	HRC3	CT	AG	TT	CC	Class1/RefSeq
UKTS8837	HRC4	CT	AG	TT	CC	Class1/RefSeq
C2072	HRC4	CT	AG	TT	CC	Class1/RefSeq
UKTS9025	HRC4	CT	AG	TT	CC	Class1/RefSeq
C2074	HRC4	CT	AG	TT	CC	Class1/RefSeq
C2116	HRC4	CT	AG	TT	CC	Class1/RefSeq
C2179	HRC4	CT	AG	TT	CC	Class1/RefSeq
UKTS8797	HRC4	CT	AG	TT	CC	Class1/RefSeq
SG24	HRC5	CT	AG	TT	CC	Class1/RefSeq
SG5	HRC5	CT	AG	TT	CC	Class1/RefSeq
C2187	HRC5	CT	AG	TT	CC	Class1/RefSeq
SG64	HRC5	CT	AG	TT	CC	Class1/RefSeq
SG104	HRC5	CT	AG	TT	CC	Class1/RefSeq
SG52	HRC5	CT	AG	TT	CC	Class1/RefSeq
C2190	HRC5	CT	AG	TT	CC	Class1/RefSeq
SG66	HRC5	CT	AG	TT	CC	Class1/RefSeq
SG82	HRC5	CT	AG	TT	CC	Class1/RefSeq
SG22	HRC5	CT	AG	TT	CC	Class1/RefSeq
SG109	HRC5	CT	AG	TT	CC	Class1/RefSeq
SG77	HRC5	CT	AG	TT	CC	Class1/RefSeq
NA07055	CEU1	CC	AA	CC	CC	Class2/Class2
NA07056	CEU1	CC	AA	CC	CC	Class2/Class2
NA12056	CEU1	CC	AA	CC	CC	Class2/Class2
NA12156	CEU1	CC	AA	CC	CC	Class2/Class2
NA12891	CEU1	CC	AA	CC	CC	Class2/Class2
NA06984	CEU2	CC	AA	CC	CC	Class2/Class2
NA11843	CEU2	CC	AA	CC	CC	Class2/Class2
NA11894	CEU2	CC	AA	CC	CC	Class2/Class2
NA12283	CEU2	CC	AA	CC	CC	Class2/Class2
NA12287	CEU2	CC	AA	CC	CC	Class2/Class2
NA12718	CEU2	CC	AA	CC	CC	Class2/Class2
NA12748	CEU2	CC	AA	CC	CC	Class2/Class2
NA12842	CEU2	CC	AA	CC	CC	Class2/Class2
C0856	HRC1	CC	AA	CC	CC	Class2/Class2
C0215	HRC1	CC	AA	CC	CC	Class2/Class2
C0884	HRC1	CC	AA	CC	CC	Class2/Class2
C0107	HRC1	CC	AA	CC	CC	Class2/Class2
C0909	HRC1	CC	AA	CC	CC	Class2/Class2
C0969	HRC1	CC	AA	CC	CC	Class2/Class2
C0143	HRC1	CC	AA	CC	CC	Class2/Class2
C0888	HRC1	CC	AA	CC	CC	Class2/Class2
C0010	HRC2	CC	AA	CC	CC	Class2/Class2
C0749	HRC2	CC	AA	CC	CC	Class2/Class2
C0091	HRC2	CC	AA	CC	CC	Class2/Class2
C0191	HRC2	CC	AA	CC	CC	Class2/Class2
C0008	HRC2	CC	AA	CC	CC	Class2/Class2
C0854	HRC2	CC	AA	CC	CC	Class2/Class2
C0850	HRC2	CC	AA	CC	CC	Class2/Class2
C0124	HRC2	CC	AA	CC	CC	Class2/Class2
C0017	HRC3	CC	AA	CC	CC	Class2/Class2
C0175	HRC3	CC	AA	CC	CC	Class2/Class2
C0046	HRC3	CC	AA	CC	CC	Class2/Class2
C0743	HRC3	CC	AA	CC	CC	Class2/Class2
C0142	HRC3	CC	AA	CC	CC	Class2/Class2
C0163	HRC3	CC	AA	CC	CC	Class2/Class2
C2091	HRC4	CC	AA	CC	CC	Class2/Class2
C2026	HRC4	CC	AA	CC	CC	Class2/Class2
C2122	HRC4	CC	AA	CC	CC	Class2/Class2
C2046	HRC4	CC	AA	CC	CC	Class2/Class2
C2130	HRC4	CC	AA	CC	CC	Class2/Class2
C2020	HRC4	CC	AA	CC	CC	Class2/Class2
UKTS8796	HRC4	CC	AA	CC	CC	Class2/Class2
SG94	HRC5	CC	AA	CC	CC	Class2/Class2
C2126	HRC5	CC	AA	CC	CC	Class2/Class2
SG111	HRC5	CC	AA	CC	CC	Class2/Class2
SG114	HRC5	CC	AA	CC	CC	Class2/Class2
SG35	HRC5	CC	AA	CC	CC	Class2/Class2
C2153	HRC5	CC	AA	CC	CC	Class2/Class2
SG8	HRC5	CC	AA	CC	CC	Class2/Class2
UKTS9242	HRC5	CC	AA	CC	CC	Class2/Class2
NA12155	CEU1	CT	AA	CT	AC	Class2/Exchange1
NA12813	CEU1	CT	AA	CT	AC	Class2/Exchange1
NA07037	CEU2	CT	AA	CT	AC	Class2/Exchange1
NA12272	CEU2	CT	AA	CT	AC	Class2/Exchange1
NA12347	CEU2	CT	AA	CT	AC	Class2/Exchange1
NA12776	CEU2	CT	AA	CT	AC	Class2/Exchange1
NA12778	CEU2	CT	AA	CT	AC	Class2/Exchange1
NA12889	CEU2	CT	AA	CT	AC	Class2/Exchange1
C0735	HRC1	CT	AA	CT	AC	Class2/Exchange1
C0748	HRC1	CT	AA	CT	AC	Class2/Exchange1
C0896	HRC1	CT	AA	CT	AC	Class2/Exchange1
C0036	HRC1	CT	AA	CT	AC	Class2/Exchange1
C0202	HRC1	CT	AA	CT	AC	Class2/Exchange1
C0724	HRC2	CT	AA	CT	AC	Class2/Exchange1
C0742	HRC2	CT	AA	CT	AC	Class2/Exchange1
C0201	HRC2	CT	AA	CT	AC	Class2/Exchange1
C0897	HRC2	CT	AA	CT	AC	Class2/Exchange1
C0883	HRC2	CT	AA	CT	AC	Class2/Exchange1
C0921	HRC2	CT	AA	CT	AC	Class2/Exchange1
C0959	HRC2	CT	AA	CT	AC	Class2/Exchange1
C0755	HRC2	CT	AA	CT	AC	Class2/Exchange1
C0892	HRC2	CT	AA	CT	AC	Class2/Exchange1
C0731	HRC2	CT	AA	CT	AC	Class2/Exchange1
C0958	HRC2	CT	AA	CT	AC	Class2/Exchange1
C0750	HRC2	CT	AA	CT	AC	Class2/Exchange1
C0069	HRC3	CT	AA	CT	AC	Class2/Exchange1
C0037	HRC3	CT	AA	CT	AC	Class2/Exchange1
C0138	HRC3	CT	AA	CT	AC	Class2/Exchange1
C0213	HRC3	CT	AA	CT	AC	Class2/Exchange1
C0005	HRC3	CT	AA	CT	AC	Class2/Exchange1
C0929	HRC3	CT	AA	CT	AC	Class2/Exchange1
C0964	HRC3	CT	AA	CT	AC	Class2/Exchange1
C2119	HRC4	CT	AA	CT	AC	Class2/Exchange1
UKTS9114	HRC4	CT	AA	CT	AC	Class2/Exchange1
C2151	HRC4	CT	AA	CT	AC	Class2/Exchange1
C0981	HRC4	CT	AA	CT	AC	Class2/Exchange1
UKTS9020	HRC4	CT	AA	CT	AC	Class2/Exchange1
C2113	HRC4	CT	AA	CT	AC	Class2/Exchange1
C2172	HRC4	CT	AA	CT	AC	Class2/Exchange1
UKTS9260	HRC4	CT	AA	CT	AC	Class2/Exchange1
SG72	HRC5	CT	AA	CT	AC	Class2/Exchange1
SG63	HRC5	CT	AA	CT	AC	Class2/Exchange1
C2098	HRC5	CT	AA	CT	AC	Class2/Exchange1
C2145	HRC5	CT	AA	CT	AC	Class2/Exchange1
SG69	HRC5	CT	AA	CT	AC	Class2/Exchange1
NA12814	CEU1	CC	AA	CT	CC	Class2/Exchange2
NA11893	CEU2	CC	AA	CT	CC	Class2/Exchange2
NA11920	CEU2	CC	AA	CT	CC	Class2/Exchange2
NA11930	CEU2	CC	AA	CT	CC	Class2/Exchange2
NA12282	CEU2	CC	AA	CT	CC	Class2/Exchange2
NA12286	CEU2	CC	AA	CT	CC	Class2/Exchange2
NA12749	CEU2	CC	AA	CT	CC	Class2/Exchange2
C0786	HRC1	CC	AA	CT	CC	Class2/Exchange2
C0898	HRC1	CC	AA	CT	CC	Class2/Exchange2
C0937	HRC1	CC	AA	CT	CC	Class2/Exchange2
C0184	HRC1	CC	AA	CT	CC	Class2/Exchange2
C0753	HRC2	CC	AA	CT	CC	Class2/Exchange2
C0009	HRC2	CC	AA	CT	CC	Class2/Exchange2
C0160	HRC2	CC	AA	CT	CC	Class2/Exchange2
C0994	HRC2	CC	AA	CT	CC	Class2/Exchange2
C0055	HRC2	CC	AA	CT	CC	Class2/Exchange2
C0154	HRC2	CC	AA	CT	CC	Class2/Exchange2
C0943	HRC3	CC	AA	CT	CC	Class2/Exchange2
C0181	HRC3	CC	AA	CT	CC	Class2/Exchange2
C0911	HRC3	CC	AA	CT	CC	Class2/Exchange2
C0134	HRC3	CC	AA	CT	CC	Class2/Exchange2
C0936	HRC3	CC	AA	CT	CC	Class2/Exchange2
C0976	HRC4	CC	AA	CT	CC	Class2/Exchange2
UKTS9074	HRC4	CC	AA	CT	CC	Class2/Exchange2
SG97	HRC5	CC	AA	CT	CC	Class2/Exchange2
UKTS8802	HRC5	CC	AA	CT	CC	Class2/Exchange2
SG26	HRC5	CC	AA	CT	CC	Class2/Exchange2
UKTS9082	HRC5	CC	AA	CT	CC	Class2/Exchange2
NA07000	CEU1	CT	AA	CT	CC	Class2/RefSeq
NA07034	CEU1	CT	AA	CT	CC	Class2/RefSeq
NA11831	CEU1	CT	AA	CT	CC	Class2/RefSeq
NA11881	CEU1	CT	AA	CT	CC	Class2/RefSeq
NA11992	CEU1	CT	AA	CT	CC	Class2/RefSeq
NA11994	CEU1	CT	AA	CT	CC	Class2/RefSeq
NA12004	CEU1	CT	AA	CT	CC	Class2/RefSeq
NA12006	CEU1	CT	AA	CT	CC	Class2/RefSeq
NA12044	CEU1	CT	AA	CT	CC	Class2/RefSeq
NA12057	CEU1	CT	AA	CT	CC	Class2/RefSeq
NA12236	CEU1	CT	AA	CT	CC	Class2/RefSeq
NA12763	CEU1	CT	AA	CT	CC	Class2/RefSeq
NA07045	CEU2	CT	AA	CT	CC	Class2/RefSeq
NA07346	CEU2	CT	AA	CT	CC	Class2/RefSeq
NA11917	CEU2	CT	AA	CT	CC	Class2/RefSeq
NA11931	CEU2	CT	AA	CT	CC	Class2/RefSeq
NA12058	CEU2	CT	AA	CT	CC	Class2/RefSeq
NA12274	CEU2	CT	AA	CT	CC	Class2/RefSeq
NA12343	CEU2	CT	AA	CT	CC	Class2/RefSeq
NA12413	CEU2	CT	AA	CT	CC	Class2/RefSeq
NA12546	CEU2	CT	AA	CT	CC	Class2/RefSeq
NA12827	CEU2	CT	AA	CT	CC	Class2/RefSeq
NA12830	CEU2	CT	AA	CT	CC	Class2/RefSeq
C0156	HRC1	CT	AA	CT	CC	Class2/RefSeq
C0088	HRC1	CT	AA	CT	CC	Class2/RefSeq
C0126	HRC1	CT	AA	CT	CC	Class2/RefSeq
C0095	HRC1	CT	AA	CT	CC	Class2/RefSeq
C0029	HRC1	CT	AA	CT	CC	Class2/RefSeq
C0208	HRC1	CT	AA	CT	CC	Class2/RefSeq
SG0121	HRC1	CT	AA	CT	CC	Class2/RefSeq
C0121	HRC1	CT	AA	CT	CC	Class2/RefSeq
C0899	HRC1	CT	AA	CT	CC	Class2/RefSeq
C0179	HRC1	CT	AA	CT	CC	Class2/RefSeq
C0766	HRC1	CT	AA	CT	CC	Class2/RefSeq
C0996	HRC1	CT	AA	CT	CC	Class2/RefSeq
C0870	HRC1	CT	AA	CT	CC	Class2/RefSeq
C0938	HRC1	CT	AA	CT	CC	Class2/RefSeq
C0145	HRC1	CT	AA	CT	CC	Class2/RefSeq
C0725	HRC1	CT	AA	CT	CC	Class2/RefSeq
C0053	HRC1	CT	AA	CT	CC	Class2/RefSeq
C1006	HRC1	CT	AA	CT	CC	Class2/RefSeq
C0907	HRC1	CT	AA	CT	CC	Class2/RefSeq
C0073	HRC1	CT	AA	CT	CC	Class2/RefSeq
C0187	HRC1	CT	AA	CT	CC	Class2/RefSeq
C0901	HRC1	CT	AA	CT	CC	Class2/RefSeq
C0877	HRC1	CT	AA	CT	CC	Class2/RefSeq
C0075	HRC1	CT	AA	CT	CC	Class2/RefSeq
C0047	HRC2	CT	AA	CT	CC	Class2/RefSeq
C0111	HRC2	CT	AA	CT	CC	Class2/RefSeq
C0006	HRC2	CT	AA	CT	CC	Class2/RefSeq
C1008	HRC2	CT	AA	CT	CC	Class2/RefSeq
C0968	HRC2	CT	AA	CT	CC	Class2/RefSeq
C0862	HRC2	CT	AA	CT	CC	Class2/RefSeq
C0137	HRC2	CT	AA	CT	CC	Class2/RefSeq
C0848	HRC2	CT	AA	CT	CC	Class2/RefSeq
C0084	HRC2	CT	AA	CT	CC	Class2/RefSeq
C0832	HRC2	CT	AA	CT	CC	Class2/RefSeq
C0851	HRC2	CT	AA	CT	CC	Class2/RefSeq
C0186	HRC2	CT	AA	CT	CC	Class2/RefSeq
C0038	HRC2	CT	AA	CT	CC	Class2/RefSeq
C0880	HRC2	CT	AA	CT	CC	Class2/RefSeq
C1011	HRC2	CT	AA	CT	CC	Class2/RefSeq
C0728	HRC2	CT	AA	CT	CC	Class2/RefSeq
C0065	HRC2	CT	AA	CT	CC	Class2/RefSeq
C0868	HRC2	CT	AA	CT	CC	Class2/RefSeq
C0886	HRC2	CT	AA	CT	CC	Class2/RefSeq
C0178	HRC2	CT	AA	CT	CC	Class2/RefSeq
C0159	HRC2	CT	AA	CT	CC	Class2/RefSeq
C0059	HRC3	CT	AA	CT	CC	Class2/RefSeq
C0948	HRC3	CT	AA	CT	CC	Class2/RefSeq
C0146	HRC3	CT	AA	CT	CC	Class2/RefSeq
C0935	HRC3	CT	AA	CT	CC	Class2/RefSeq
C0867	HRC3	CT	AA	CT	CC	Class2/RefSeq
C0946	HRC3	CT	AA	CT	CC	Class2/RefSeq
C0012	HRC3	CT	AA	CT	CC	Class2/RefSeq
C0074	HRC3	CT	AA	CT	CC	Class2/RefSeq
C0205	HRC3	CT	AA	CT	CC	Class2/RefSeq
C0028	HRC3	CT	AA	CT	CC	Class2/RefSeq
C0092	HRC3	CT	AA	CT	CC	Class2/RefSeq
C0845	HRC3	CT	AA	CT	CC	Class2/RefSeq
C0082	HRC3	CT	AA	CT	CC	Class2/RefSeq
C0885	HRC3	CT	AA	CT	CC	Class2/RefSeq
C0032	HRC3	CT	AA	CT	CC	Class2/RefSeq
C0745	HRC3	CT	AA	CT	CC	Class2/RefSeq
C0966	HRC3	CT	AA	CT	CC	Class2/RefSeq
C0910	HRC3	CT	AA	CT	CC	Class2/RefSeq
C0003	HRC3	CT	AA	CT	CC	Class2/RefSeq
C0872	HRC3	CT	AA	CT	CC	Class2/RefSeq
C0214	HRC3	CT	AA	CT	CC	Class2/RefSeq
C0985	HRC3	CT	AA	CT	CC	Class2/RefSeq
C0042	HRC3	CT	AA	CT	CC	Class2/RefSeq
C0206	HRC3	CT	AA	CT	CC	Class2/RefSeq
C0200	HRC3	CT	AA	CT	CC	Class2/RefSeq
C0013	HRC3	CT	AA	CT	CC	Class2/RefSeq
C0054	HRC3	CT	AA	CT	CC	Class2/RefSeq
C2023	HRC4	CT	AA	CT	CC	Class2/RefSeq
C2183	HRC4	CT	AA	CT	CC	Class2/RefSeq
C2184	HRC4	CT	AA	CT	CC	Class2/RefSeq
C2093	HRC4	CT	AA	CT	CC	Class2/RefSeq
UKTS9002	HRC4	CT	AA	CT	CC	Class2/RefSeq
C0983	HRC4	CT	AA	CT	CC	Class2/RefSeq
C2102	HRC4	CT	AA	CT	CC	Class2/RefSeq
C0995	HRC4	CT	AA	CT	CC	Class2/RefSeq
C2108	HRC4	CT	AA	CT	CC	Class2/RefSeq
UKTS8695	HRC4	CT	AA	CT	CC	Class2/RefSeq
UKTS8966	HRC4	CT	AA	CT	CC	Class2/RefSeq
C2013	HRC4	CT	AA	CT	CC	Class2/RefSeq
C2135	HRC4	CT	AA	CT	CC	Class2/RefSeq
C2139	HRC4	CT	AA	CT	CC	Class2/RefSeq
C2118	HRC4	CT	AA	CT	CC	Class2/RefSeq
C2144	HRC4	CT	AA	CT	CC	Class2/RefSeq
C2078	HRC5	CT	AA	CT	CC	Class2/RefSeq
SG54	HRC5	CT	AA	CT	CC	Class2/RefSeq
C2090	HRC5	CT	AA	CT	CC	Class2/RefSeq
C2186	HRC5	CT	AA	CT	CC	Class2/RefSeq
UKTS9213	HRC5	CT	AA	CT	CC	Class2/RefSeq
SG80	HRC5	CT	AA	CT	CC	Class2/RefSeq
SG112	HRC5	CT	AA	CT	CC	Class2/RefSeq
SG4	HRC5	CT	AA	CT	CC	Class2/RefSeq
SG62	HRC5	CT	AA	CT	CC	Class2/RefSeq
C2111	HRC5	CT	AA	CT	CC	Class2/RefSeq
SG46	HRC5	CT	AA	CT	CC	Class2/RefSeq
SG99	HRC5	CT	AA	CT	CC	Class2/RefSeq
C2150	HRC5	CT	AA	CT	CC	Class2/RefSeq
UKTS9142	HRC5	CT	AA	CT	CC	Class2/RefSeq
SG71	HRC5	CT	AA	CT	CC	Class2/RefSeq
SG60	HRC5	CT	AA	CT	CC	Class2/RefSeq
C2155	HRC5	CT	AA	CT	CC	Class2/RefSeq
UKTS9050	HRC5	CT	AA	CT	CC	Class2/RefSeq
SG86	HRC5	CT	AA	CT	CC	Class2/RefSeq
SG90	HRC5	CT	AA	CT	CC	Class2/RefSeq
SG84	HRC5	CT	AA	CT	CC	Class2/RefSeq
NA07022	CEU1	TT	AA	TT	AA	Exchange1/Exchange1
NA11839	CEU1	TT	AA	TT	AA	Exchange1/Exchange1
NA11993	CEU1	TT	AA	TT	AA	Exchange1/Exchange1
NA12144	CEU1	TT	AA	TT	AA	Exchange1/Exchange1
NA11919	CEU2	TT	AA	TT	AA	Exchange1/Exchange1
NA12273	CEU2	TT	AA	TT	AA	Exchange1/Exchange1
C0152	HRC1	TT	AA	TT	AA	Exchange1/Exchange1
C0881	HRC2	TT	AA	TT	AA	Exchange1/Exchange1
C0891	HRC2	TT	AA	TT	AA	Exchange1/Exchange1
C0106	HRC2	TT	AA	TT	AA	Exchange1/Exchange1
C0931	HRC3	TT	AA	TT	AA	Exchange1/Exchange1
C0971	HRC4	TT	AA	TT	AA	Exchange1/Exchange1
C2109	HRC4	TT	AA	TT	AA	Exchange1/Exchange1
SG88	HRC5	TT	AA	TT	AA	Exchange1/Exchange1
SG3	HRC5	TT	AA	TT	AA	Exchange1/Exchange1
UKTS8878	HRC5	TT	AA	TT	AA	Exchange1/Exchange1
C0895	HRC2	CT	AA	TT	AC	Exchange1/Exchange2
C0035	HRC2	CT	AA	TT	AC	Exchange1/Exchange2
C0209	HRC3	CT	AA	TT	AC	Exchange1/Exchange2
NA11840	CEU1	TT	AA	TT	AC	Exchange1/RefSeq
NA11995	CEU1	TT	AA	TT	AC	Exchange1/RefSeq
NA12145	CEU1	TT	AA	TT	AC	Exchange1/RefSeq
NA12154	CEU1	TT	AA	TT	AC	Exchange1/RefSeq
NA12234	CEU1	TT	AA	TT	AC	Exchange1/RefSeq
NA12249	CEU1	TT	AA	TT	AC	Exchange1/RefSeq
NA12717	CEU1	TT	AA	TT	AC	Exchange1/RefSeq
NA12761	CEU1	TT	AA	TT	AC	Exchange1/RefSeq
NA12762	CEU1	TT	AA	TT	AC	Exchange1/RefSeq
NA12815	CEU1	TT	AA	TT	AC	Exchange1/RefSeq
NA12872	CEU1	TT	AA	TT	AC	Exchange1/RefSeq
NA12892	CEU1	TT	AA	TT	AC	Exchange1/RefSeq
NA12399	CEU2	TT	AA	TT	AC	Exchange1/RefSeq
NA12414	CEU2	TT	AA	TT	AC	Exchange1/RefSeq
C0136	HRC1	TT	AA	TT	AC	Exchange1/RefSeq
C0188	HRC1	TT	AA	TT	AC	Exchange1/RefSeq
C0997	HRC1	TT	AA	TT	AC	Exchange1/RefSeq
C0740	HRC1	TT	AA	TT	AC	Exchange1/RefSeq
C0068	HRC1	TT	AA	TT	AC	Exchange1/RefSeq
C0090	HRC1	TT	AA	TT	AC	Exchange1/RefSeq
C0878	HRC1	TT	AA	TT	AC	Exchange1/RefSeq
C0203	HRC2	TT	AA	TT	AC	Exchange1/RefSeq
C0196	HRC2	TT	AA	TT	AC	Exchange1/RefSeq
C0052	HRC2	TT	AA	TT	AC	Exchange1/RefSeq
C0967	HRC2	TT	AA	TT	AC	Exchange1/RefSeq
C0835	HRC3	TT	AA	TT	AC	Exchange1/RefSeq
C0918	HRC3	TT	AA	TT	AC	Exchange1/RefSeq
C0927	HRC3	TT	AA	TT	AC	Exchange1/RefSeq
C2022	HRC4	TT	AA	TT	AC	Exchange1/RefSeq
C2085	HRC4	TT	AA	TT	AC	Exchange1/RefSeq
UKTS8768	HRC4	TT	AA	TT	AC	Exchange1/RefSeq
C2160	HRC4	TT	AA	TT	AC	Exchange1/RefSeq
C2018	HRC4	TT	AA	TT	AC	Exchange1/RefSeq
C2071	HRC4	TT	AA	TT	AC	Exchange1/RefSeq
C2021	HRC4	TT	AA	TT	AC	Exchange1/RefSeq
SG10	HRC5	TT	AA	TT	AC	Exchange1/RefSeq
SG34	HRC5	TT	AA	TT	AC	Exchange1/RefSeq
SG18	HRC5	TT	AA	TT	AC	Exchange1/RefSeq
SG30	HRC5	TT	AA	TT	AC	Exchange1/RefSeq
SG117	HRC5	TT	AA	TT	AC	Exchange1/RefSeq
SG81	HRC5	TT	AA	TT	AC	Exchange1/RefSeq
SG58	HRC5	TT	AA	TT	AC	Exchange1/RefSeq
SG78	HRC5	TT	AA	TT	AC	Exchange1/RefSeq
SG107	HRC5	TT	AA	TT	AC	Exchange1/RefSeq
C0045	HRC1	CT	AA	TT	AC	Exchange2/Exchange1
C0855	HRC1	CT	AA	TT	AC	Exchange2/Exchange1
C0849	HRC1	CT	AA	TT	AC	Exchange2/Exchange1
C0953	HRC1	CT	AA	TT	AC	Exchange2/Exchange1
C0195	HRC1	CT	AA	TT	AC	Exchange2/Exchange1
C0019	HRC3	CT	AA	TT	AC	Exchange2/Exchange1
C0104	HRC3	CT	AA	TT	AC	Exchange2/Exchange1
C2148	HRC4	CT	AA	TT	AC	Exchange2/Exchange1
C2125	HRC4	CT	AA	TT	AC	Exchange2/Exchange1
UKTS9019	HRC4	CT	AA	TT	AC	Exchange2/Exchange1
NA12843	CEU2	CC	AA	TT	CC	Exchange2/Exchange2
C0058	HRC2	CC	AA	TT	CC	Exchange2/Exchange2
C0016	HRC2	CC	AA	TT	CC	Exchange2/Exchange2
C0131	HRC3	CC	AA	TT	CC	Exchange2/Exchange2
NA12003	CEU1	CT	AA	TT	CC	Exchange2/RefSeq
NA12043	CEU1	CT	AA	TT	CC	Exchange2/RefSeq
NA12873	CEU1	CT	AA	TT	CC	Exchange2/RefSeq
NA12874	CEU1	CT	AA	TT	CC	Exchange2/RefSeq
NA11892	CEU2	CT	AA	TT	CC	Exchange2/RefSeq
NA12775	CEU2	CT	AA	TT	CC	Exchange2/RefSeq
C0906	HRC1	CT	AA	TT	CC	Exchange2/RefSeq
C0744	HRC1	CT	AA	TT	CC	Exchange2/RefSeq
C0081	HRC1	CT	AA	TT	CC	Exchange2/RefSeq
C0097	HRC1	CT	AA	TT	CC	Exchange2/RefSeq
C0920	HRC2	CT	AA	TT	CC	Exchange2/RefSeq
C0741	HRC2	CT	AA	TT	CC	Exchange2/RefSeq
C1010	HRC2	CT	AA	TT	CC	Exchange2/RefSeq
C0902	HRC2	CT	AA	TT	CC	Exchange2/RefSeq
C0022	HRC2	CT	AA	TT	CC	Exchange2/RefSeq
C0135	HRC2	CT	AA	TT	CC	Exchange2/RefSeq
C0925	HRC3	CT	AA	TT	CC	Exchange2/RefSeq
C0951	HRC3	CT	AA	TT	CC	Exchange2/RefSeq
C0020	HRC3	CT	AA	TT	CC	Exchange2/RefSeq
C0875	HRC3	CT	AA	TT	CC	Exchange2/RefSeq
C0024	HRC3	CT	AA	TT	CC	Exchange2/RefSeq
C0116	HRC3	CT	AA	TT	CC	Exchange2/RefSeq
C0829	HRC3	CT	AA	TT	CC	Exchange2/RefSeq
C0132	HRC3	CT	AA	TT	CC	Exchange2/RefSeq
C0129	HRC3	CT	AA	TT	CC	Exchange2/RefSeq
C0041	HRC3	CT	AA	TT	CC	Exchange2/RefSeq
C0049	HRC3	CT	AA	TT	CC	Exchange2/RefSeq
C0125	HRC3	CT	AA	TT	CC	Exchange2/RefSeq
C0847	HRC3	CT	AA	TT	CC	Exchange2/RefSeq
UKTS9034	HRC3	CT	AA	TT	CC	Exchange2/RefSeq
C2121	HRC4	CT	AA	TT	CC	Exchange2/RefSeq
C2156	HRC4	CT	AA	TT	CC	Exchange2/RefSeq
UKTS9051	HRC4	CT	AA	TT	CC	Exchange2/RefSeq
C2039	HRC4	CT	AA	TT	CC	Exchange2/RefSeq
C2161	HRC4	CT	AA	TT	CC	Exchange2/RefSeq
UKTS9110	HRC4	CT	AA	TT	CC	Exchange2/RefSeq
C2114	HRC4	CT	AA	TT	CC	Exchange2/RefSeq
UKTS8792	HRC4	CT	AA	TT	CC	Exchange2/RefSeq
UKTS9225	HRC4	CT	AA	TT	CC	Exchange2/RefSeq
SG55	HRC5	CT	AA	TT	CC	Exchange2/RefSeq
C2110	HRC5	CT	AA	TT	CC	Exchange2/RefSeq
SG41	HRC5	CT	AA	TT	CC	Exchange2/RefSeq
C2141	HRC5	CT	AA	TT	CC	Exchange2/RefSeq
C2185	HRC5	CT	AA	TT	CC	Exchange2/RefSeq
SG105	HRC5	CT	AA	TT	CC	Exchange2/RefSeq
SG73	HRC5	CT	AA	TT	CC	Exchange2/RefSeq
SG118	HRC5	CT	AA	TT	CC	Exchange2/RefSeq
UKTS9175	HRC5	CT	AA	TT	CC	Exchange2/RefSeq
C2173	HRC5	CT	AA	TT	CC	Exchange2/RefSeq
NA06985	CEU1	TT	AA	TT	CC	RefSeq/RefSeq
NA07357	CEU1	TT	AA	TT	CC	RefSeq/RefSeq
NA11830	CEU1	TT	AA	TT	CC	RefSeq/RefSeq
NA12239	CEU1	TT	AA	TT	CC	RefSeq/RefSeq
NA12716	CEU1	TT	AA	TT	CC	RefSeq/RefSeq
NA12875	CEU1	TT	AA	TT	CC	RefSeq/RefSeq
NA07031	CEU2	TT	AA	TT	CC	RefSeq/RefSeq
NA07051	CEU2	TT	AA	TT	CC	RefSeq/RefSeq
NA12045	CEU2	TT	AA	TT	CC	RefSeq/RefSeq
NA12275	CEU2	TT	AA	TT	CC	RefSeq/RefSeq
NA12340	CEU2	TT	AA	TT	CC	RefSeq/RefSeq
NA12342	CEU2	TT	AA	TT	CC	RefSeq/RefSeq
NA12383	CEU2	TT	AA	TT	CC	RefSeq/RefSeq
NA12828	CEU2	TT	AA	TT	CC	RefSeq/RefSeq
C0100	HRC1	TT	AA	TT	CC	RefSeq/RefSeq
C0182	HRC1	TT	AA	TT	CC	RefSeq/RefSeq
C0207	HRC1	TT	AA	TT	CC	RefSeq/RefSeq
C0904	HRC1	TT	AA	TT	CC	RefSeq/RefSeq
C0189	HRC1	TT	AA	TT	CC	RefSeq/RefSeq
C0747	HRC1	TT	AA	TT	CC	RefSeq/RefSeq
C0157	HRC1	TT	AA	TT	CC	RefSeq/RefSeq
C0080	HRC1	TT	AA	TT	CC	RefSeq/RefSeq
C0063	HRC1	TT	AA	TT	CC	RefSeq/RefSeq
C0185	HRC1	TT	AA	TT	CC	RefSeq/RefSeq
C0108	HRC1	TT	AA	TT	CC	RefSeq/RefSeq
C0913	HRC1	TT	AA	TT	CC	RefSeq/RefSeq
C0030	HRC2	TT	AA	TT	CC	RefSeq/RefSeq
C0894	HRC2	TT	AA	TT	CC	RefSeq/RefSeq
C0956	HRC2	TT	AA	TT	CC	RefSeq/RefSeq
C0874	HRC2	TT	AA	TT	CC	RefSeq/RefSeq
C0723	HRC2	TT	AA	TT	CC	RefSeq/RefSeq
C0002	HRC2	TT	AA	TT	CC	RefSeq/RefSeq
C0781	HRC2	TT	AA	TT	CC	RefSeq/RefSeq
C0977	HRC2	TT	AA	TT	CC	RefSeq/RefSeq
C0149	HRC2	TT	AA	TT	CC	RefSeq/RefSeq
C0730	HRC2	TT	AA	TT	CC	RefSeq/RefSeq
C0861	HRC2	TT	AA	TT	CC	RefSeq/RefSeq
C0139	HRC2	TT	AA	TT	CC	RefSeq/RefSeq
C0167	HRC2	TT	AA	TT	CC	RefSeq/RefSeq
C0738	HRC2	TT	AA	TT	CC	RefSeq/RefSeq
C0172	HRC2	TT	AA	TT	CC	RefSeq/RefSeq
C0922	HRC3	TT	AA	TT	CC	RefSeq/RefSeq
C0945	HRC3	TT	AA	TT	CC	RefSeq/RefSeq
C0155	HRC3	TT	AA	TT	CC	RefSeq/RefSeq
C0211	HRC3	TT	AA	TT	CC	RefSeq/RefSeq
C0117	HRC3	TT	AA	TT	CC	RefSeq/RefSeq
C0004	HRC3	TT	AA	TT	CC	RefSeq/RefSeq
C0928	HRC3	TT	AA	TT	CC	RefSeq/RefSeq
C0942	HRC3	TT	AA	TT	CC	RefSeq/RefSeq
C0963	HRC4	TT	AA	TT	CC	RefSeq/RefSeq
C2146	HRC4	TT	AA	TT	CC	RefSeq/RefSeq
UKTS8049	HRC4	TT	AA	TT	CC	RefSeq/RefSeq
C0988	HRC4	TT	AA	TT	CC	RefSeq/RefSeq
C2127	HRC4	TT	AA	TT	CC	RefSeq/RefSeq
C2159	HRC4	TT	AA	TT	CC	RefSeq/RefSeq
UKTS8754	HRC4	TT	AA	TT	CC	RefSeq/RefSeq
UKTS9003	HRC4	TT	AA	TT	CC	RefSeq/RefSeq
C2012	HRC4	TT	AA	TT	CC	RefSeq/RefSeq
C2132	HRC4	TT	AA	TT	CC	RefSeq/RefSeq
C2070	HRC4	TT	AA	TT	CC	RefSeq/RefSeq
UKTS8791	HRC4	TT	AA	TT	CC	RefSeq/RefSeq
UKTS9201	HRC4	TT	AA	TT	CC	RefSeq/RefSeq
UKTS8713	HRC4	TT	AA	TT	CC	RefSeq/RefSeq
C2180	HRC4	TT	AA	TT	CC	RefSeq/RefSeq
C2175	HRC5	TT	AA	TT	CC	RefSeq/RefSeq
UKTS9115	HRC5	TT	AA	TT	CC	RefSeq/RefSeq
SG70	HRC5	TT	AA	TT	CC	RefSeq/RefSeq
SG100	HRC5	TT	AA	TT	CC	RefSeq/RefSeq
SG67	HRC5	TT	AA	TT	CC	RefSeq/RefSeq
SG15	HRC5	TT	AA	TT	CC	RefSeq/RefSeq
SG115	HRC5	TT	AA	TT	CC	RefSeq/RefSeq
UKTS8727	HRC5	TT	AA	TT	CC	RefSeq/RefSeq
UKTS8840	HRC5	TT	AA	TT	CC	RefSeq/RefSeq
SG120	HRC5	TT	AA	TT	CC	RefSeq/RefSeq
C0123	HRC2	CT	AG	CT	CC	-/ -
