# Supplementary material for: Inferring mechanisms of copy number change from haplotype structures at the human DEFA1A3 locus
Source: BMC Genomics. 2014 Jul 21;15(1):614. doi: 10.1186/1471-2164-15-614 (PMC4117965; doi:10.1186/1471-2164-15-614)
Supplement: Supplementary file 5 — Additional file 5: Telomeric replacement polymorphism. Telomeric Replacement Polymorphism genotypes for the HapMap CEU1 samples. (CSV 879 bytes) [file 12864_2014_6306_MOESM5_ESM.csv]

Sample	Telomeric Replacement Genotype
NA06985	+/-
NA06993	-/-
NA06994	-/-
NA07000	-/-
NA07022	-/-
NA07034	-/-
NA07055	-/-
NA07056	-/-
NA07345	-/-
NA07357	-/-
NA11829	-/-
NA11830	-/-
NA11831	-/-
NA11832	-/-
NA11839	-/-
NA11840	-/-
NA11881	+/-
NA11882	+/-
NA11992	-/-
NA11993	-/-
NA11994	-/-
NA11995	-/-
NA12003	+/-
NA12004	-/-
NA12005	-/-
NA12006	-/-
NA12043	+/-
NA12044	+/-
NA12056	-/-
NA12057	-/-
NA12144	-/-
NA12145	+/-
NA12146	-/-
NA12154	-/-
NA12155	-/-
NA12156	-/-
NA12234	-/-
NA12236	-/-
NA12239	-/-
NA12248	-/-
NA12249	+/-
NA12264	-/-
NA12716	+/-
NA12717	-/-
NA12750	-/-
NA12751	-/-
NA12760	-/-
NA12761	-/-
NA12762	-/-
NA12763	+/-
NA12812	+/-
NA12813	-/-
NA12814	+/-
NA12815	-/-
NA12872	+/-
NA12873	+/+
NA12874	+/-
NA12875	-/-
NA12891	-/-
NA12892	-/-
