# Supplementary material for: Inferring mechanisms of copy number change from haplotype structures at the human DEFA1A3 locus
Source: BMC Genomics. 2014 Jul 21;15(1):614. doi: 10.1186/1471-2164-15-614 (PMC4117965; doi:10.1186/1471-2164-15-614)
Supplement: Supplementary file 6 — Additional file 6: DEFA1A3 haplotype structures. Haplotype structures for 61 HapMap CEU1 haplotypes. (CSV 5 KB) [file 12864_2014_6306_MOESM6_ESM.csv]

Haplotype	Class	Structure- Telomeric to Centromeric
NA11832_2	CLASS1	DEFA1	Insertion	DEFA1	Deletion
NA07345_2	CLASS1	DEFA3	Deletion	DEFA1	Insertion	DEFA1	Deletion
NA06994_2	CLASS1	DEFA1	Insertion	DEFA3	Deletion	DEFA1	Deletion
NA12005_1	CLASS1	DEFA1	Insertion	DEFA1	Insertion	DEFA1	Deletion
NA12248_2	CLASS1	DEFA1	Insertion	DEFA1	Insertion	DEFA1	Deletion
NA11829_2	CLASS1	DEFA1	Insertion	DEFA1	Insertion	DEFA1	Deletion
NA06993_1	CLASS1	DEFA1	Insertion	DEFA1	Insertion	DEFA1	Deletion
NA12264_1	CLASS1	DEFA1	Insertion	DEFA1	Insertion	DEFA1	Deletion
NA12146_1	CLASS1	DEFA1	Insertion	DEFA1	Insertion	DEFA1	Deletion
NA12760_2	CLASS1	DEFA1	Insertion	DEFA1	Insertion	DEFA1	Deletion
NA12812_1	CLASS1	DEFA1	Insertion	DEFA1	Insertion	DEFA1	Insertion	DEFA1	Deletion
NA07055_1	CLASS2	DEFA3	Deletion	DEFA1	Deletion
NA12156_1	CLASS2	DEFA3	Deletion	DEFA1	Deletion
NA12156_2	CLASS2	DEFA3	Deletion	DEFA1	Deletion
NA07056_1	CLASS2	DEFA3	Deletion	DEFA1	Deletion
NA11992_2	CLASS2	DEFA3	Deletion	DEFA1	Deletion
NA12813_1	CLASS2	DEFA3	Deletion	DEFA1	Deletion
NA12057_2	CLASS2	DEFA3	Deletion	DEFA1	Deletion
NA12236_2	CLASS2	DEFA3	Deletion	DEFA1	Deletion
NA07000_2	CLASS2	DEFA1	Insertion	DEFA1	Deletion	DEFA1	Deletion
NA07034_1	CLASS2	DEFA3	Deletion	DEFA1	Insertion	DEFA1	Deletion
NA07055_2	CLASS2	DEFA3	Deletion	DEFA1	Insertion	DEFA1	Deletion
NA12006_1	CLASS2	DEFA3	Deletion	DEFA1	Insertion	DEFA1	Deletion
NA12004_1	CLASS2	DEFA3	Deletion	DEFA1	Insertion	DEFA1	Deletion
NA12044_1	CLASS2	DEFA3	Deletion	DEFA1	Insertion	DEFA1	Deletion
NA12264_2	CLASS2	DEFA3	Deletion	DEFA1	Insertion	DEFA1	Deletion
NA12155_2	EXCHANGE1	DEFA1	Insertion	DEFA1	Deletion
NA12813_2	EXCHANGE1	DEFA1	Insertion	DEFA1	Deletion
NA12145_1	EXCHANGE1	DEFA1	Insertion	DEFA1	Insertion	DEFA1	Deletion
NA11993_2	EXCHANGE1	DEFA1	Insertion	DEFA1	Insertion	DEFA1	Deletion
NA06994_1	EXCHANGE1	DEFA1	Insertion	DEFA1	Insertion	DEFA1	Deletion
NA07345_1	EXCHANGE1	DEFA1	Insertion	DEFA1	Insertion	DEFA1	Insertion	DEFA1	Deletion
NA12144_1	EXCHANGE1	DEFA1	Insertion	DEFA1	Insertion	DEFA1	Insertion	DEFA1	Deletion
NA12144_2	EXCHANGE1	DEFA1	Insertion	DEFA1	Insertion	DEFA1	Insertion	DEFA1	Deletion
NA12154_1	EXCHANGE1	DEFA1	Insertion	DEFA1	Insertion	DEFA1	Insertion	DEFA1	Deletion
NA12249_2	EXCHANGE1	DEFA1	Insertion	DEFA1	Insertion	DEFA1	Insertion	DEFA1	Deletion
NA11993_1	EXCHANGE1	DEFA1	Insertion	DEFA1	Insertion	DEFA1	Insertion	DEFA1	Deletion
NA12815_2	EXCHANGE1	DEFA1	Insertion	DEFA1	Insertion	DEFA1	Insertion	DEFA1	Deletion
NA11995_2	EXCHANGE1	DEFA1	Insertion	DEFA1	Insertion	DEFA1	Insertion	DEFA1	Deletion
NA12234_2	EXCHANGE1	DEFA3	Deletion	DEFA1	Insertion	DEFA1	Insertion	DEFA1	Insertion	DEFA1	Deletion
NA12146_2	EXCHANGE1	DEFA1	Insertion	DEFA1	Insertion	DEFA1	Insertion	DEFA1	Insertion	DEFA1	Deletion
NA12814_1	EXCHANGE2	DEFA1	Deletion	DEFA1	Deletion	DEFA1	Deletion
NA12043_2	EXCHANGE2	DEFA1	Deletion	DEFA1	Deletion	DEFA1	Deletion
NA12003_1	EXCHANGE2	DEFA1	Deletion	DEFA1	Deletion	DEFA1	Deletion
NA06985_2	REFSEQ	DEFA1	Deletion	DEFA1	Deletion
NA12760_1	REFSEQ	DEFA3	Deletion	DEFA3	Deletion
NA12004_2	REFSEQ	DEFA1	Deletion	DEFA1	Deletion	DEFA1	Deletion	DEFA3	Deletion
NA12044_2	REFSEQ	DEFA1	Deletion	DEFA1	Deletion	DEFA1	Deletion	DEFA3	Deletion
NA12145_2	REFSEQ	DEFA1	Deletion	DEFA1	Deletion	DEFA1	Deletion	DEFA3	Deletion
NA12043_1	REFSEQ	DEFA1	Insertion	DEFA1	Deletion	DEFA1	Deletion	DEFA3	Deletion
NA12236_1	REFSEQ	DEFA1	Deletion	DEFA1	Insertion	DEFA1	Deletion	DEFA1	Deletion	DEFA1	Deletion
NA12005_2	REFSEQ	DEFA1	Insertion	DEFA1	Deletion	DEFA1	Deletion	DEFA1	Deletion	DEFA3	Deletion
NA12234_1	REFSEQ	DEFA1	Deletion	DEFA1	Insertion	DEFA1	Deletion	DEFA1	Deletion	DEFA3	Deletion
NA07034_2	REFSEQ	DEFA1	Insertion	DEFA1	Deletion	DEFA1	Deletion	DEFA1	Deletion	DEFA3	Deletion
NA12006_2	REFSEQ	DEFA1	Insertion	DEFA1	Deletion	DEFA1	Deletion	DEFA1	Deletion	DEFA3	Deletion
NA11992_1	REFSEQ	DEFA1	Insertion	DEFA1	Deletion	DEFA1	Deletion	DEFA1	Deletion	DEFA3	Deletion
NA11829_1	REFSEQ	DEFA1	Insertion	DEFA1	Deletion	DEFA1	Deletion	DEFA1	Deletion	DEFA3	Deletion
NA06993_2	REFSEQ	DEFA1	Insertion	DEFA1	Deletion	DEFA1	Deletion	DEFA1	Deletion	DEFA3	Deletion
NA07000_1	REFSEQ	DEFA1	Insertion	DEFA1	Deletion	DEFA1	Deletion	DEFA1	Deletion	DEFA3	Deletion
NA12057_1	REFSEQ	DEFA1	Insertion	DEFA1	Deletion	DEFA1	Deletion	DEFA1	Deletion	DEFA3	Deletion
NA12003_2	REFSEQ	DEFA1	Deletion	DEFA1	Insertion	DEFA1	Deletion	DEFA1	Deletion	DEFA3	Deletion
